# Supplementary material for: 2-[(E)-1,1-Dioxo-2-(2,4,5-tri­fluoro­benz­yl)-3,4-di­hydro-2H-1,2-benzo­thia­zin-4-yl­idene]acetic acid
Source: Acta Crystallogr Sect E Struct Rep Online. 2014 Jun 14;70(Pt 7):o775. doi: 10.1107/S1600536814013245 (PMC4120568; doi:10.1107/S1600536814013245)
Supplement: Supplementary file 1 [file e-70-0o775-sup1.cif]

##############################################################################
#                                                                            #
# This CIF contains the data in a paper accepted for publication in          #
# Acta Crystallographica Section E. It conforms to the requirements of       #
# Notes for Authors for Acta Crystallographica Section E, and has been       #
# peer reviewed under the auspices of the IUCr Commission on Journals.       #
#                                                                            #
# Full details of the Crystallographic Information File format               #
# are given in the paper "The Crystallographic Information File (CIF):       #
# a New Standard Archive File for Crystallography" by S. R. Hall, F. H.      #
# Allen and I. D. Brown [Acta Cryst. (1991), A47, 655-685].                  #
#                                                                            #
# The current version of the core CIF dictionary is obtainable from          #
# ftp://ftp.iucr.org/pub/cif_core.dic.                                       #
#                                                                            #
# Software is freely available for graphical display of the structure(s)     #
# in this CIF. For information consult the CIF software page                 #
# http://www.iucr.org/resources/cif/software.                                #
#                                                                            #
# This file may be used for bona fide research purposes within the           #
# scientific community so long as proper attribution is given to the journal # 
# article from which it was obtained.                                        #
#                                                                            #
##############################################################################
data_I
_audit_creation_method     SHELXL-97
_database_code_depnum_ccdc_archive     'CCDC 1007103'
_chemical_name_systematic
;\
2-[(<i>E</i>)-1,1-Dioxo-2-(2,4,5-trifluorobenzyl)-3,4-dihydro-2<i>H</i>-1,2-\
benzothiazin-4-ylidene]acetic acid
;
_chemical_name_common     ?
_chemical_formula_moiety     'C17 H12 F3 N O4 S'
_chemical_formula_sum     'C17 H12 F3 N O4 S'
_chemical_formula_iupac     'C17 H12 F3 N O4 S'
_chemical_formula_weight     383.34
_chemical_melting_point     ?
_symmetry_cell_setting     triclinic
_symmetry_space_group_name_H-M     'P -1'
_space_group_name_Hall     '-P 1'
loop_
    _symmetry_equiv_pos_as_xyz
    'x, y, z'
    '-x, -y, -z'
_cell_length_a     8.0028(10)
_cell_length_b     14.249(2)
_cell_length_c     15.076(2)
_cell_angle_alpha     104.631(8)
_cell_angle_beta     99.915(6)
_cell_angle_gamma     104.237(6)
_cell_volume     1561.2(4)
_cell_formula_units_Z     4
_cell_measurement_reflns_used     5221
_cell_measurement_theta_min     2.422
_cell_measurement_theta_max     29.127
_cell_measurement_temperature     153(2)
_exptl_crystal_description     prism
_exptl_crystal_colour     colourless
_exptl_crystal_size_max     0.31
_exptl_crystal_size_mid     0.26
_exptl_crystal_size_min     0.18
_exptl_crystal_density_diffrn     1.631
_exptl_crystal_density_meas     ?
_exptl_crystal_density_method     'not measured'
_exptl_crystal_F_000     784
_exptl_absorpt_coefficient_mu     0.266
_exptl_absorpt_correction_type     multi-scan
_exptl_absorpt_process_details     '(CrystalClear; Rigaku, 2008)'
_exptl_absorpt_correction_T_min     0.9320
_exptl_absorpt_correction_T_max     0.9636
_exptl_special_details
;
;
_diffrn_ambient_temperature     153(2)
_diffrn_radiation_type     MoK\a
_diffrn_radiation_wavelength     0.71073
_diffrn_radiation_source     'Rotating Anode'
_diffrn_radiation_monochromator     graphite
_diffrn_measurement_device_type     'Rigaku AFC10/Saturn724+ CCD-detector'
_diffrn_measurement_method     '\f and \w scans'
_diffrn_detector_area_resol_mean     28.5714
_diffrn_reflns_number     20894
_diffrn_reflns_av_R_equivalents     0.0298
_diffrn_reflns_av_sigmaI/netI     0.0412
_diffrn_reflns_theta_min     2.73
_diffrn_reflns_theta_max     29.13
_diffrn_reflns_theta_full     29.13
_diffrn_measured_fraction_theta_max     0.987
_diffrn_measured_fraction_theta_full     0.987
_diffrn_reflns_limit_h_min     -10
_diffrn_reflns_limit_h_max     10
_diffrn_reflns_limit_k_min     -19
_diffrn_reflns_limit_k_max     19
_diffrn_reflns_limit_l_min     -20
_diffrn_reflns_limit_l_max     20
_diffrn_standards_number     0
_diffrn_standards_interval_count     .
_diffrn_standards_interval_time     .
_diffrn_standards_decay_%     ?
_refine_special_details
;
Refinement of <i>F</i>^2^ against ALL reflections. The weighted <i>R</i>-factor
<i>wR</i> and goodness of fit <i>S</i> are based on <i>F</i>^2^, conventional
<i>R</i>-factors <i>R</i> are based on <i>F</i>, with <i>F</i> set to zero for
negative <i>F</i>^2^. The threshold expression of <i>F</i>^2^ >
\s(<i>F</i>^2^) is used only for calculating <i>R</i>-factors(gt) <i>etc</i>.
and is not relevant to the choice of reflections for refinement.
<i>R</i>-factors based on <i>F</i>^2^ are statistically about twice as large
as those based on <i>F</i>, and <i>R</i>-factors based on ALL data will be
even larger.
;
_reflns_number_total     8293
_reflns_number_gt     6954
_reflns_threshold_expression     I>2\s(I)
_refine_ls_structure_factor_coef     Fsqd
_refine_ls_matrix_type     full
_refine_ls_R_factor_all     0.0532
_refine_ls_R_factor_gt     0.0421
_refine_ls_wR_factor_gt     0.1059
_refine_ls_wR_factor_ref     0.1141
_refine_ls_goodness_of_fit_ref     1.000
_refine_ls_restrained_S_all     1.000
_refine_ls_number_reflns     8293
_refine_ls_number_parameters     477
_refine_ls_number_restraints     0
_refine_ls_hydrogen_treatment     mixed
_refine_ls_weighting_scheme     calc
_refine_ls_weighting_details
         'calc w=1/[\s^2^(Fo^2^)+(0.0610P)^2^+0.2260P] where P=(Fo^2^+2Fc^2^)/3'
_atom_sites_solution_hydrogens     geom
_atom_sites_solution_primary     direct
_atom_sites_solution_secondary     difmap
_refine_ls_shift/su_max     0.001
_refine_ls_shift/su_mean     0.000
_refine_diff_density_max     0.324
_refine_diff_density_min     -0.426
_refine_ls_extinction_method     none
_refine_ls_extinction_coef     ?
loop_
    _atom_type_symbol
    _atom_type_description
    _atom_type_scat_dispersion_real
    _atom_type_scat_dispersion_imag
    _atom_type_scat_source
    'C' 'C' 0.0033 0.0016
                         'International Tables Vol C Tables 4.2.6.8 and 6.1.1.4'
    'H' 'H' 0.0000 0.0000
                         'International Tables Vol C Tables 4.2.6.8 and 6.1.1.4'
    'N' 'N' 0.0061 0.0033
                         'International Tables Vol C Tables 4.2.6.8 and 6.1.1.4'
    'O' 'O' 0.0106 0.0060
                         'International Tables Vol C Tables 4.2.6.8 and 6.1.1.4'
    'F' 'F' 0.0171 0.0103
                         'International Tables Vol C Tables 4.2.6.8 and 6.1.1.4'
    'S' 'S' 0.1246 0.1234
                         'International Tables Vol C Tables 4.2.6.8 and 6.1.1.4'
_computing_data_collection     'CrystalClear (Rigaku, 2008)'
_computing_cell_refinement     'CrystalClear (Rigaku, 2008)'
_computing_data_reduction     'CrystalClear (Rigaku, 2008)'
_computing_structure_solution     'SHELXS97 (Sheldrick, 2008)'
_computing_structure_refinement     'SHELXL97 (Sheldrick, 2008)'
_computing_molecular_graphics     '<i>DIAMOND</i> (Brandenburg, 1998)'
_computing_publication_material     'CrystalStructure (Rigaku, 2008)'
loop_
    _atom_site_type_symbol
    _atom_site_label
    _atom_site_fract_x
    _atom_site_fract_y
    _atom_site_fract_z
    _atom_site_U_iso_or_equiv
    _atom_site_adp_type
    _atom_site_calc_flag
    _atom_site_refinement_flags
    _atom_site_occupancy
    _atom_site_symmetry_multiplicity
    _atom_site_disorder_assembly
    _atom_site_disorder_group
    S S1 0.73455(5) 0.69761(3) 0.55702(3) 0.02391(10) Uani d . 1 2 . .
    S S2 0.50292(5) 0.87262(3) 0.79867(3) 0.02531(10) Uani d . 1 2 . .
    F F1 0.58349(14) 0.89772(9) 0.31143(8) 0.0450(3) Uani d . 1 2 . .
    F F2 0.03716(14) 0.93851(8) 0.35868(8) 0.0423(3) Uani d . 1 2 . .
    F F3 0.08711(14) 0.88184(8) 0.51527(8) 0.0391(3) Uani d . 1 2 . .
    F F4 0.45408(14) 0.54711(9) 0.91587(8) 0.0431(3) Uani d . 1 2 . .
    F F5 1.01396(15) 0.50243(9) 0.90295(8) 0.0469(3) Uani d . 1 2 . .
    F F6 1.06588(13) 0.63243(8) 0.80223(8) 0.0387(3) Uani d . 1 2 . .
    O O1 0.63170(15) 0.60907(9) 0.57395(8) 0.0311(3) Uani d . 1 2 . .
    O O2 0.82039(16) 0.78775(9) 0.63550(8) 0.0328(3) Uani d . 1 2 . .
    O O4 0.99668(15) 0.69914(10) 0.24217(8) 0.0337(3) Uani d . 1 2 . .
    O O3 0.78052(17) 0.70022(12) 0.12780(9) 0.0417(3) Uani d . 1 2 . .
    O O5 0.63875(15) 0.96931(9) 0.83329(9) 0.0335(3) Uani d . 1 2 . .
    O O6 0.44968(17) 0.82015(11) 0.69925(8) 0.0386(3) Uani d . 1 2 . .
    O O7 0.26182(16) 0.72184(10) 1.15812(9) 0.0334(3) Uani d . 1 2 . .
    O O8 0.06107(15) 0.74619(10) 1.05181(9) 0.0379(3) Uani d . 1 2 . .
    N N1 0.60349(16) 0.72401(9) 0.47719(9) 0.0224(3) Uani d . 1 2 . .
    N N2 0.56830(16) 0.79812(10) 0.85392(9) 0.0232(3) Uani d . 1 2 . .
    C C1 0.89250(19) 0.65910(11) 0.49927(11) 0.0233(3) Uani d . 1 2 . .
    C C2 1.0447(2) 0.65398(12) 0.55604(13) 0.0298(3) Uani d . 1 2 . .
    H H2 1.0695 0.6801 0.6230 0.036 Uiso calc R 1 2 . .
    C C3 1.1599(2) 0.61036(13) 0.51375(14) 0.0344(4) Uani d . 1 2 . .
    H H3 1.2670 0.6092 0.5515 0.041 Uiso calc R 1 2 . .
    C C4 1.1179(2) 0.56859(13) 0.41639(14) 0.0341(4) Uani d . 1 2 . .
    H H4 1.1912 0.5334 0.3879 0.041 Uiso calc R 1 2 . .
    C C5 0.9703(2) 0.57747(12) 0.35992(13) 0.0286(3) Uani d . 1 2 . .
    H H5 0.9452 0.5495 0.2931 0.034 Uiso calc R 1 2 . .
    C C6 0.85747(19) 0.62700(11) 0.39983(11) 0.0234(3) Uani d . 1 2 . .
    C C7 0.70501(19) 0.64394(11) 0.34115(11) 0.0232(3) Uani d . 1 2 . .
    C C8 0.54758(19) 0.64252(11) 0.38476(11) 0.0238(3) Uani d . 1 2 . .
    H H8A 0.4509 0.6533 0.3417 0.029 Uiso calc R 1 2 . .
    H H8B 0.5017 0.5755 0.3940 0.029 Uiso calc R 1 2 . .
    C C9 0.6528(2) 0.82967(12) 0.47205(12) 0.0273(3) Uani d . 1 2 . .
    H H9A 0.7281 0.8352 0.4268 0.033 Uiso calc R 1 2 . .
    H H9B 0.7224 0.8774 0.5350 0.033 Uiso calc R 1 2 . .
    C C10 0.4876(2) 0.85800(11) 0.44047(11) 0.0237(3) Uani d . 1 2 . .
    C C11 0.4596(2) 0.89144(12) 0.36246(12) 0.0291(3) Uani d . 1 2 . .
    C C12 0.3112(2) 0.91996(13) 0.33337(12) 0.0320(4) Uani d . 1 2 . .
    H H12 0.2965 0.9430 0.2795 0.038 Uiso calc R 1 2 . .
    C C13 0.1865(2) 0.91365(12) 0.38516(12) 0.0285(3) Uani d . 1 2 . .
    C C14 0.2105(2) 0.88278(12) 0.46446(12) 0.0266(3) Uani d . 1 2 . .
    C C15 0.3584(2) 0.85423(11) 0.49217(11) 0.0245(3) Uani d . 1 2 . .
    H H15 0.3727 0.8319 0.5465 0.029 Uiso calc R 1 2 . .
    C C16 0.6974(2) 0.66706(12) 0.25983(11) 0.0274(3) Uani d . 1 2 . .
    H H16 0.5849 0.6697 0.2297 0.033 Uiso calc R 1 2 . .
    C C17 0.8406(2) 0.68902(12) 0.21090(11) 0.0273(3) Uani d . 1 2 . .
    C C18 0.31608(19) 0.89025(11) 0.83939(11) 0.0224(3) Uani d . 1 2 . .
    C C19 0.2095(2) 0.93054(13) 0.78660(12) 0.0291(3) Uani d . 1 2 . .
    H H19 0.2374 0.9444 0.7315 0.035 Uiso calc R 1 2 . .
    C C20 0.0627(2) 0.95032(13) 0.81459(12) 0.0304(3) Uani d . 1 2 . .
    H H20 -0.0118 0.9772 0.7787 0.036 Uiso calc R 1 2 . .
    C C21 0.0259(2) 0.93060(12) 0.89503(12) 0.0282(3) Uani d . 1 2 . .
    H H21 -0.0744 0.9447 0.9147 0.034 Uiso calc R 1 2 . .
    C C22 0.1323(2) 0.89045(11) 0.94806(11) 0.0257(3) Uani d . 1 2 . .
    H H22 0.1043 0.8787 1.0038 0.031 Uiso calc R 1 2 . .
    C C23 0.27989(18) 0.86690(10) 0.92127(10) 0.0199(3) Uani d . 1 2 . .
    C C24 0.39674(19) 0.82390(11) 0.97612(10) 0.0207(3) Uani d . 1 2 . .
    C C25 0.57919(19) 0.83583(12) 0.95578(10) 0.0225(3) Uani d . 1 2 . .
    H H25A 0.6501 0.9087 0.9807 0.027 Uiso calc R 1 2 . .
    H H25B 0.6418 0.7981 0.9894 0.027 Uiso calc R 1 2 . .
    C C26 0.4900(2) 0.68674(12) 0.80941(12) 0.0276(3) Uani d . 1 2 . .
    H H26A 0.4519 0.6705 0.7398 0.033 Uiso calc R 1 2 . .
    H H26B 0.3843 0.6616 0.8324 0.033 Uiso calc R 1 2 . .
    C C27 0.6278(2) 0.63582(11) 0.83449(11) 0.0237(3) Uani d . 1 2 . .
    C C28 0.6062(2) 0.56868(12) 0.88642(12) 0.0286(3) Uani d . 1 2 . .
    C C29 0.7309(2) 0.52137(13) 0.91045(13) 0.0346(4) Uani d . 1 2 . .
    H H29 0.7113 0.4752 0.9461 0.042 Uiso calc R 1 2 . .
    C C30 0.8843(2) 0.54411(13) 0.88054(12) 0.0316(4) Uani d . 1 2 . .
    C C31 0.9114(2) 0.61120(12) 0.82925(11) 0.0266(3) Uani d . 1 2 . .
    C C32 0.7862(2) 0.65739(11) 0.80590(11) 0.0249(3) Uani d . 1 2 . .
    H H32 0.8071 0.7037 0.7705 0.030 Uiso calc R 1 2 . .
    C C33 0.3679(2) 0.77728(11) 1.04221(11) 0.0242(3) Uani d . 1 2 . .
    H H33 0.4672 0.7587 1.0681 0.029 Uiso calc R 1 2 . .
    C C34 0.2146(2) 0.74921(11) 1.08260(11) 0.0250(3) Uani d . 1 2 . .
    H H7O 0.168(3) 0.7121(19) 1.1855(17) 0.067(8) Uiso d . 1 2 . .
    H H3O 0.865(4) 0.720(2) 0.1031(19) 0.077(9) Uiso d . 1 2 . .
loop_
    _atom_site_aniso_label
    _atom_site_aniso_U_11
    _atom_site_aniso_U_22
    _atom_site_aniso_U_33
    _atom_site_aniso_U_12
    _atom_site_aniso_U_13
    _atom_site_aniso_U_23
    S1 0.02321(19) 0.02732(19) 0.0232(2) 0.00954(14) 0.00707(15) 0.00851(14)
    S2 0.02388(19) 0.0386(2) 0.0241(2) 0.01631(16) 0.01081(15) 0.01787(16)
    F1 0.0420(6) 0.0616(7) 0.0486(7) 0.0182(5) 0.0274(5) 0.0332(6)
    F2 0.0334(6) 0.0458(6) 0.0555(7) 0.0206(5) 0.0046(5) 0.0252(5)
    F3 0.0347(5) 0.0464(6) 0.0510(7) 0.0214(5) 0.0237(5) 0.0229(5)
    F4 0.0389(6) 0.0487(6) 0.0551(7) 0.0143(5) 0.0289(5) 0.0267(5)
    F5 0.0471(7) 0.0532(7) 0.0505(7) 0.0352(6) 0.0067(5) 0.0174(6)
    F6 0.0234(5) 0.0409(6) 0.0516(7) 0.0125(4) 0.0154(5) 0.0070(5)
    O1 0.0305(6) 0.0368(6) 0.0326(6) 0.0106(5) 0.0128(5) 0.0184(5)
    O2 0.0334(6) 0.0353(6) 0.0253(6) 0.0123(5) 0.0042(5) 0.0023(5)
    O4 0.0260(6) 0.0490(7) 0.0280(6) 0.0065(5) 0.0093(5) 0.0182(5)
    O3 0.0297(7) 0.0699(10) 0.0330(7) 0.0114(6) 0.0110(5) 0.0304(7)
    O5 0.0253(6) 0.0410(7) 0.0467(8) 0.0122(5) 0.0143(5) 0.0293(6)
    O6 0.0427(7) 0.0659(9) 0.0222(6) 0.0336(7) 0.0137(5) 0.0188(6)
    O7 0.0327(6) 0.0492(7) 0.0321(7) 0.0171(6) 0.0153(5) 0.0269(6)
    O8 0.0249(6) 0.0608(8) 0.0334(7) 0.0077(6) 0.0080(5) 0.0283(6)
    N1 0.0209(6) 0.0236(6) 0.0241(6) 0.0081(5) 0.0066(5) 0.0075(5)
    N2 0.0228(6) 0.0309(7) 0.0217(6) 0.0132(5) 0.0079(5) 0.0112(5)
    C1 0.0214(7) 0.0221(7) 0.0293(8) 0.0075(5) 0.0089(6) 0.0104(6)
    C2 0.0246(8) 0.0301(8) 0.0381(9) 0.0092(6) 0.0062(7) 0.0166(7)
    C3 0.0222(8) 0.0323(8) 0.0563(12) 0.0104(7) 0.0107(8) 0.0239(8)
    C4 0.0278(8) 0.0303(8) 0.0588(12) 0.0144(7) 0.0246(8) 0.0240(8)
    C5 0.0290(8) 0.0259(7) 0.0379(9) 0.0102(6) 0.0182(7) 0.0136(7)
    C6 0.0215(7) 0.0198(6) 0.0310(8) 0.0056(5) 0.0105(6) 0.0094(6)
    C7 0.0211(7) 0.0229(7) 0.0237(7) 0.0047(5) 0.0073(6) 0.0050(6)
    C8 0.0208(7) 0.0268(7) 0.0237(8) 0.0063(6) 0.0070(6) 0.0076(6)
    C9 0.0226(7) 0.0239(7) 0.0368(9) 0.0076(6) 0.0074(6) 0.0109(6)
    C10 0.0236(7) 0.0205(7) 0.0272(8) 0.0060(6) 0.0058(6) 0.0088(6)
    C11 0.0287(8) 0.0303(8) 0.0325(9) 0.0071(6) 0.0133(7) 0.0148(7)
    C12 0.0360(9) 0.0315(8) 0.0309(9) 0.0082(7) 0.0050(7) 0.0180(7)
    C13 0.0249(8) 0.0239(7) 0.0367(9) 0.0096(6) 0.0013(7) 0.0115(6)
    C14 0.0253(7) 0.0252(7) 0.0318(9) 0.0089(6) 0.0104(6) 0.0100(6)
    C15 0.0273(8) 0.0247(7) 0.0255(8) 0.0100(6) 0.0079(6) 0.0115(6)
    C16 0.0232(7) 0.0315(8) 0.0257(8) 0.0049(6) 0.0068(6) 0.0085(6)
    C17 0.0278(8) 0.0293(8) 0.0235(8) 0.0048(6) 0.0073(6) 0.0091(6)
    C18 0.0208(7) 0.0274(7) 0.0230(7) 0.0107(6) 0.0068(6) 0.0105(6)
    C19 0.0292(8) 0.0383(9) 0.0268(8) 0.0171(7) 0.0073(6) 0.0153(7)
    C20 0.0257(8) 0.0353(8) 0.0329(9) 0.0160(7) 0.0028(7) 0.0117(7)
    C21 0.0200(7) 0.0288(8) 0.0360(9) 0.0102(6) 0.0077(6) 0.0073(7)
    C22 0.0247(7) 0.0261(7) 0.0307(8) 0.0099(6) 0.0119(6) 0.0107(6)
    C23 0.0191(7) 0.0207(6) 0.0205(7) 0.0062(5) 0.0048(5) 0.0071(5)
    C24 0.0205(7) 0.0223(7) 0.0197(7) 0.0065(5) 0.0060(5) 0.0063(5)
    C25 0.0209(7) 0.0293(7) 0.0214(7) 0.0105(6) 0.0059(6) 0.0117(6)
    C26 0.0208(7) 0.0298(8) 0.0302(8) 0.0085(6) 0.0042(6) 0.0065(6)
    C27 0.0213(7) 0.0260(7) 0.0234(8) 0.0086(6) 0.0063(6) 0.0050(6)
    C28 0.0273(8) 0.0301(8) 0.0313(9) 0.0090(6) 0.0135(7) 0.0101(6)
    C29 0.0439(10) 0.0333(9) 0.0340(9) 0.0171(8) 0.0124(8) 0.0162(7)
    C30 0.0331(9) 0.0328(8) 0.0307(9) 0.0194(7) 0.0021(7) 0.0075(7)
    C31 0.0196(7) 0.0283(8) 0.0293(8) 0.0093(6) 0.0075(6) 0.0019(6)
    C32 0.0244(7) 0.0254(7) 0.0260(8) 0.0084(6) 0.0086(6) 0.0077(6)
    C33 0.0240(7) 0.0288(7) 0.0228(7) 0.0089(6) 0.0080(6) 0.0106(6)
    C34 0.0282(8) 0.0263(7) 0.0219(7) 0.0067(6) 0.0080(6) 0.0102(6)
_geom_special_details
;
All e.s.d.'s (except the e.s.d. in the dihedral angle between two l.s. planes)
are estimated using the full covariance matrix. The cell e.s.d.'s are taken
into account individually in the estimation of e.s.d.'s in distances, angles
and torsion angles; correlations between e.s.d.'s in cell parameters are only
used when they are defined by crystal symmetry. An approximate (isotropic)
treatment of cell e.s.d.'s is used for estimating e.s.d.'s involving l.s.
planes.
;
loop_
    _geom_bond_atom_site_label_1
    _geom_bond_atom_site_label_2
    _geom_bond_site_symmetry_2
    _geom_bond_distance
    _geom_bond_publ_flag
    S1 O2 . 1.4282(12) ?
    S1 O1 . 1.4347(12) ?
    S1 N1 . 1.6365(13) ?
    S1 C1 . 1.7708(16) ?
    S2 O6 . 1.4298(13) ?
    S2 O5 . 1.4342(13) ?
    S2 N2 . 1.6322(13) ?
    S2 C18 . 1.7603(15) ?
    F1 C11 . 1.3553(18) ?
    F2 C13 . 1.3525(18) ?
    F3 C14 . 1.3494(18) ?
    F4 C28 . 1.3578(18) ?
    F5 C30 . 1.3519(19) ?
    F6 C31 . 1.3554(17) ?
    O4 C17 . 1.2156(19) ?
    O3 C17 . 1.326(2) ?
    O3 H3O . 0.85(3) ?
    O7 C34 . 1.3189(19) ?
    O7 H7O . 0.92(3) ?
    O8 C34 . 1.2224(19) ?
    N1 C8 . 1.4841(19) ?
    N1 C9 . 1.4853(19) ?
    N2 C25 . 1.4725(19) ?
    N2 C26 . 1.480(2) ?
    C1 C2 . 1.392(2) ?
    C1 C6 . 1.407(2) ?
    C2 C3 . 1.388(2) ?
    C2 H2 . 0.9500 ?
    C3 C4 . 1.383(3) ?
    C3 H3 . 0.9500 ?
    C4 C5 . 1.385(2) ?
    C4 H4 . 0.9500 ?
    C5 C6 . 1.401(2) ?
    C5 H5 . 0.9500 ?
    C6 C7 . 1.487(2) ?
    C7 C16 . 1.343(2) ?
    C7 C8 . 1.516(2) ?
    C8 H8A . 0.9900 ?
    C8 H8B . 0.9900 ?
    C9 C10 . 1.510(2) ?
    C9 H9A . 0.9900 ?
    C9 H9B . 0.9900 ?
    C10 C11 . 1.380(2) ?
    C10 C15 . 1.396(2) ?
    C11 C12 . 1.384(2) ?
    C12 C13 . 1.369(2) ?
    C12 H12 . 0.9500 ?
    C13 C14 . 1.374(2) ?
    C14 C15 . 1.376(2) ?
    C15 H15 . 0.9500 ?
    C16 C17 . 1.478(2) ?
    C16 H16 . 0.9500 ?
    C18 C19 . 1.388(2) ?
    C18 C23 . 1.415(2) ?
    C19 C20 . 1.383(2) ?
    C19 H19 . 0.9500 ?
    C20 C21 . 1.375(2) ?
    C20 H20 . 0.9500 ?
    C21 C22 . 1.389(2) ?
    C21 H21 . 0.9500 ?
    C22 C23 . 1.401(2) ?
    C22 H22 . 0.9500 ?
    C23 C24 . 1.485(2) ?
    C24 C33 . 1.351(2) ?
    C24 C25 . 1.521(2) ?
    C25 H25A . 0.9900 ?
    C25 H25B . 0.9900 ?
    C26 C27 . 1.508(2) ?
    C26 H26A . 0.9900 ?
    C26 H26B . 0.9900 ?
    C27 C28 . 1.379(2) ?
    C27 C32 . 1.397(2) ?
    C28 C29 . 1.383(2) ?
    C29 C30 . 1.373(2) ?
    C29 H29 . 0.9500 ?
    C30 C31 . 1.374(2) ?
    C31 C32 . 1.372(2) ?
    C32 H32 . 0.9500 ?
    C33 C34 . 1.475(2) ?
    C33 H33 . 0.9500 ?
loop_
    _geom_angle_atom_site_label_1
    _geom_angle_atom_site_label_2
    _geom_angle_atom_site_label_3
    _geom_angle_site_symmetry_1
    _geom_angle_site_symmetry_3
    _geom_angle
    _geom_angle_publ_flag
    O2 S1 O1 . . 118.55(7) ?
    O2 S1 N1 . . 108.96(7) ?
    O1 S1 N1 . . 107.34(7) ?
    O2 S1 C1 . . 110.39(7) ?
    O1 S1 C1 . . 106.24(7) ?
    N1 S1 C1 . . 104.43(7) ?
    O6 S2 O5 . . 118.94(8) ?
    O6 S2 N2 . . 108.52(7) ?
    O5 S2 N2 . . 107.54(7) ?
    O6 S2 C18 . . 109.72(7) ?
    O5 S2 C18 . . 107.20(7) ?
    N2 S2 C18 . . 103.89(7) ?
    C17 O3 H3O . . 111.3(19) ?
    C34 O7 H7O . . 108.4(16) ?
    C8 N1 C9 . . 115.31(12) ?
    C8 N1 S1 . . 111.40(10) ?
    C9 N1 S1 . . 117.72(10) ?
    C25 N2 C26 . . 115.52(12) ?
    C25 N2 S2 . . 110.86(10) ?
    C26 N2 S2 . . 118.25(10) ?
    C2 C1 C6 . . 121.78(14) ?
    C2 C1 S1 . . 117.04(12) ?
    C6 C1 S1 . . 120.96(11) ?
    C3 C2 C1 . . 119.30(17) ?
    C3 C2 H2 . . 120.3 ?
    C1 C2 H2 . . 120.3 ?
    C4 C3 C2 . . 119.67(16) ?
    C4 C3 H3 . . 120.2 ?
    C2 C3 H3 . . 120.2 ?
    C3 C4 C5 . . 120.76(16) ?
    C3 C4 H4 . . 119.6 ?
    C5 C4 H4 . . 119.6 ?
    C4 C5 C6 . . 121.02(16) ?
    C4 C5 H5 . . 119.5 ?
    C6 C5 H5 . . 119.5 ?
    C5 C6 C1 . . 116.90(15) ?
    C5 C6 C7 . . 122.38(15) ?
    C1 C6 C7 . . 120.71(13) ?
    C16 C7 C6 . . 127.74(14) ?
    C16 C7 C8 . . 117.96(14) ?
    C6 C7 C8 . . 114.11(13) ?
    N1 C8 C7 . . 109.66(12) ?
    N1 C8 H8A . . 109.7 ?
    C7 C8 H8A . . 109.7 ?
    N1 C8 H8B . . 109.7 ?
    C7 C8 H8B . . 109.7 ?
    H8A C8 H8B . . 108.2 ?
    N1 C9 C10 . . 110.27(12) ?
    N1 C9 H9A . . 109.6 ?
    C10 C9 H9A . . 109.6 ?
    N1 C9 H9B . . 109.6 ?
    C10 C9 H9B . . 109.6 ?
    H9A C9 H9B . . 108.1 ?
    C11 C10 C15 . . 117.22(14) ?
    C11 C10 C9 . . 122.38(14) ?
    C15 C10 C9 . . 120.36(14) ?
    F1 C11 C10 . . 118.92(15) ?
    F1 C11 C12 . . 117.63(14) ?
    C10 C11 C12 . . 123.44(15) ?
    C13 C12 C11 . . 117.47(15) ?
    C13 C12 H12 . . 121.3 ?
    C11 C12 H12 . . 121.3 ?
    F2 C13 C12 . . 119.91(15) ?
    F2 C13 C14 . . 118.98(15) ?
    C12 C13 C14 . . 121.11(15) ?
    F3 C14 C13 . . 118.81(14) ?
    F3 C14 C15 . . 120.53(14) ?
    C13 C14 C15 . . 120.66(15) ?
    C14 C15 C10 . . 120.07(14) ?
    C14 C15 H15 . . 120.0 ?
    C10 C15 H15 . . 120.0 ?
    C7 C16 C17 . . 128.74(15) ?
    C7 C16 H16 . . 115.6 ?
    C17 C16 H16 . . 115.6 ?
    O4 C17 O3 . . 122.46(15) ?
    O4 C17 C16 . . 125.63(15) ?
    O3 C17 C16 . . 111.87(14) ?
    C19 C18 C23 . . 122.65(14) ?
    C19 C18 S2 . . 115.21(12) ?
    C23 C18 S2 . . 122.13(11) ?
    C20 C19 C18 . . 119.63(15) ?
    C20 C19 H19 . . 120.2 ?
    C18 C19 H19 . . 120.2 ?
    C21 C20 C19 . . 119.25(15) ?
    C21 C20 H20 . . 120.4 ?
    C19 C20 H20 . . 120.4 ?
    C20 C21 C22 . . 121.26(15) ?
    C20 C21 H21 . . 119.4 ?
    C22 C21 H21 . . 119.4 ?
    C21 C22 C23 . . 121.56(15) ?
    C21 C22 H22 . . 119.2 ?
    C23 C22 H22 . . 119.2 ?
    C22 C23 C18 . . 115.61(14) ?
    C22 C23 C24 . . 123.11(13) ?
    C18 C23 C24 . . 121.24(13) ?
    C33 C24 C23 . . 130.34(14) ?
    C33 C24 C25 . . 114.86(13) ?
    C23 C24 C25 . . 114.79(12) ?
    N2 C25 C24 . . 112.43(12) ?
    N2 C25 H25A . . 109.1 ?
    C24 C25 H25A . . 109.1 ?
    N2 C25 H25B . . 109.1 ?
    C24 C25 H25B . . 109.1 ?
    H25A C25 H25B . . 107.8 ?
    N2 C26 C27 . . 108.89(12) ?
    N2 C26 H26A . . 109.9 ?
    C27 C26 H26A . . 109.9 ?
    N2 C26 H26B . . 109.9 ?
    C27 C26 H26B . . 109.9 ?
    H26A C26 H26B . . 108.3 ?
    C28 C27 C32 . . 117.47(14) ?
    C28 C27 C26 . . 122.76(14) ?
    C32 C27 C26 . . 119.77(14) ?
    F4 C28 C27 . . 118.67(14) ?
    F4 C28 C29 . . 117.60(15) ?
    C27 C28 C29 . . 123.74(15) ?
    C30 C29 C28 . . 117.02(16) ?
    C30 C29 H29 . . 121.5 ?
    C28 C29 H29 . . 121.5 ?
    F5 C30 C29 . . 120.43(16) ?
    F5 C30 C31 . . 118.55(16) ?
    C29 C30 C31 . . 121.00(15) ?
    F6 C31 C32 . . 119.75(15) ?
    F6 C31 C30 . . 119.01(14) ?
    C32 C31 C30 . . 121.24(15) ?
    C31 C32 C27 . . 119.54(15) ?
    C31 C32 H32 . . 120.2 ?
    C27 C32 H32 . . 120.2 ?
    C24 C33 C34 . . 133.41(15) ?
    C24 C33 H33 . . 113.3 ?
    C34 C33 H33 . . 113.3 ?
    O8 C34 O7 . . 121.92(14) ?
    O8 C34 C33 . . 127.55(14) ?
    O7 C34 C33 . . 110.48(14) ?
loop_
    _geom_torsion_atom_site_label_1
    _geom_torsion_atom_site_label_2
    _geom_torsion_atom_site_label_3
    _geom_torsion_atom_site_label_4
    _geom_torsion_site_symmetry_1
    _geom_torsion_site_symmetry_2
    _geom_torsion_site_symmetry_3
    _geom_torsion_site_symmetry_4
    _geom_torsion
    _geom_torsion_publ_flag
    O2 S1 N1 C8 . . . . 165.08(10) ?
    O1 S1 N1 C8 . . . . -65.38(11) ?
    C1 S1 N1 C8 . . . . 47.13(11) ?
    O2 S1 N1 C9 . . . . 28.63(13) ?
    O1 S1 N1 C9 . . . . 158.17(11) ?
    C1 S1 N1 C9 . . . . -89.32(12) ?
    O6 S2 N2 C25 . . . . -164.94(10) ?
    O5 S2 N2 C25 . . . . 65.20(11) ?
    C18 S2 N2 C25 . . . . -48.23(11) ?
    O6 S2 N2 C26 . . . . -28.22(13) ?
    O5 S2 N2 C26 . . . . -158.09(11) ?
    C18 S2 N2 C26 . . . . 88.48(12) ?
    O2 S1 C1 C2 . . . . 48.83(14) ?
    O1 S1 C1 C2 . . . . -80.91(13) ?
    N1 S1 C1 C2 . . . . 165.80(12) ?
    O2 S1 C1 C6 . . . . -136.40(12) ?
    O1 S1 C1 C6 . . . . 93.86(13) ?
    N1 S1 C1 C6 . . . . -19.43(14) ?
    C6 C1 C2 C3 . . . . -4.0(2) ?
    S1 C1 C2 C3 . . . . 170.69(12) ?
    C1 C2 C3 C4 . . . . -2.9(2) ?
    C2 C3 C4 C5 . . . . 5.6(2) ?
    C3 C4 C5 C6 . . . . -1.4(2) ?
    C4 C5 C6 C1 . . . . -5.3(2) ?
    C4 C5 C6 C7 . . . . 175.82(14) ?
    C2 C1 C6 C5 . . . . 8.0(2) ?
    S1 C1 C6 C5 . . . . -166.50(11) ?
    C2 C1 C6 C7 . . . . -173.07(14) ?
    S1 C1 C6 C7 . . . . 12.41(19) ?
    C5 C6 C7 C16 . . . . -37.3(2) ?
    C1 C6 C7 C16 . . . . 143.83(16) ?
    C5 C6 C7 C8 . . . . 147.93(14) ?
    C1 C6 C7 C8 . . . . -30.93(19) ?
    C9 N1 C8 C7 . . . . 67.11(16) ?
    S1 N1 C8 C7 . . . . -70.46(14) ?
    C16 C7 C8 N1 . . . . -115.16(15) ?
    C6 C7 C8 N1 . . . . 60.14(16) ?
    C8 N1 C9 C10 . . . . 76.81(16) ?
    S1 N1 C9 C10 . . . . -148.39(11) ?
    N1 C9 C10 C11 . . . . -124.09(16) ?
    N1 C9 C10 C15 . . . . 58.04(19) ?
    C15 C10 C11 F1 . . . . 178.93(14) ?
    C9 C10 C11 F1 . . . . 1.0(2) ?
    C15 C10 C11 C12 . . . . -0.6(2) ?
    C9 C10 C11 C12 . . . . -178.53(15) ?
    F1 C11 C12 C13 . . . . -179.90(15) ?
    C10 C11 C12 C13 . . . . -0.4(3) ?
    C11 C12 C13 F2 . . . . -178.60(14) ?
    C11 C12 C13 C14 . . . . 1.7(2) ?
    F2 C13 C14 F3 . . . . -2.4(2) ?
    C12 C13 C14 F3 . . . . 177.31(15) ?
    F2 C13 C14 C15 . . . . 178.23(14) ?
    C12 C13 C14 C15 . . . . -2.1(2) ?
    F3 C14 C15 C10 . . . . -178.34(14) ?
    C13 C14 C15 C10 . . . . 1.0(2) ?
    C11 C10 C15 C14 . . . . 0.3(2) ?
    C9 C10 C15 C14 . . . . 178.24(14) ?
    C6 C7 C16 C17 . . . . -4.9(3) ?
    C8 C7 C16 C17 . . . . 169.70(15) ?
    C7 C16 C17 O4 . . . . -7.5(3) ?
    C7 C16 C17 O3 . . . . 174.59(16) ?
    O6 S2 C18 C19 . . . . -49.22(15) ?
    O5 S2 C18 C19 . . . . 81.24(13) ?
    N2 S2 C18 C19 . . . . -165.08(12) ?
    O6 S2 C18 C23 . . . . 132.05(13) ?
    O5 S2 C18 C23 . . . . -97.48(13) ?
    N2 S2 C18 C23 . . . . 16.19(14) ?
    C23 C18 C19 C20 . . . . 0.8(2) ?
    S2 C18 C19 C20 . . . . -177.93(13) ?
    C18 C19 C20 C21 . . . . 0.6(3) ?
    C19 C20 C21 C22 . . . . -0.6(2) ?
    C20 C21 C22 C23 . . . . -1.0(2) ?
    C21 C22 C23 C18 . . . . 2.3(2) ?
    C21 C22 C23 C24 . . . . 180.00(14) ?
    C19 C18 C23 C22 . . . . -2.2(2) ?
    S2 C18 C23 C22 . . . . 176.43(11) ?
    C19 C18 C23 C24 . . . . -179.98(14) ?
    S2 C18 C23 C24 . . . . -1.3(2) ?
    C22 C23 C24 C33 . . . . 18.1(2) ?
    C18 C23 C24 C33 . . . . -164.34(16) ?
    C22 C23 C24 C25 . . . . -160.80(13) ?
    C18 C23 C24 C25 . . . . 16.81(19) ?
    C26 N2 C25 C24 . . . . -67.74(16) ?
    S2 N2 C25 C24 . . . . 70.24(14) ?
    C33 C24 C25 N2 . . . . 128.86(14) ?
    C23 C24 C25 N2 . . . . -52.10(17) ?
    C25 N2 C26 C27 . . . . -77.84(15) ?
    S2 N2 C26 C27 . . . . 147.39(11) ?
    N2 C26 C27 C28 . . . . 117.32(16) ?
    N2 C26 C27 C32 . . . . -61.75(19) ?
    C32 C27 C28 F4 . . . . 179.40(14) ?
    C26 C27 C28 F4 . . . . 0.3(2) ?
    C32 C27 C28 C29 . . . . -0.7(2) ?
    C26 C27 C28 C29 . . . . -179.81(16) ?
    F4 C28 C29 C30 . . . . -179.77(15) ?
    C27 C28 C29 C30 . . . . 0.3(3) ?
    C28 C29 C30 F5 . . . . 178.65(15) ?
    C28 C29 C30 C31 . . . . 0.1(3) ?
    F5 C30 C31 F6 . . . . 0.6(2) ?
    C29 C30 C31 F6 . . . . 179.15(15) ?
    F5 C30 C31 C32 . . . . -178.77(14) ?
    C29 C30 C31 C32 . . . . -0.2(3) ?
    F6 C31 C32 C27 . . . . -179.54(13) ?
    C30 C31 C32 C27 . . . . -0.2(2) ?
    C28 C27 C32 C31 . . . . 0.6(2) ?
    C26 C27 C32 C31 . . . . 179.73(14) ?
    C23 C24 C33 C34 . . . . 1.9(3) ?
    C25 C24 C33 C34 . . . . -179.25(15) ?
    C24 C33 C34 O8 . . . . 14.6(3) ?
    C24 C33 C34 O7 . . . . -168.18(17) ?
loop_
    _geom_hbond_atom_site_label_D
    _geom_hbond_atom_site_label_H
    _geom_hbond_atom_site_label_A
    _geom_hbond_site_symmetry_A
    _geom_hbond_distance_DH
    _geom_hbond_distance_HA
    _geom_hbond_distance_DA
    _geom_hbond_angle_DHA
    O3 H3O O8 1_654 0.85(3) 1.86(3) 2.7063(17) 172(3)
    O7 H7O O4 1_456 0.92(3) 1.73(3) 2.6473(17) 177(2)
    C15 H15 O6 1_555 0.95 2.34 3.267(2) 165
    C32 H32 O2 1_555 0.95 2.61 3.539(2) 165
_iucr_refine_instructions_details
;
TITL BO2609 in P-1
CELL 0.71073   8.0028  14.2493  15.0756 104.631  99.915 104.237
ZERR    4.00   0.0010   0.0021   0.0021   0.008   0.006   0.006
LATT  1
SFAC C H N O F S
UNIT 68 48 4 16 12 4
TEMP -120
SIZE 0.31 0.26 0.18
ACTA
CONF
L.S. 3
BOND $H
FMAP 2
PLAN 2
WGHT    0.061000    0.226000
FVAR       0.65361
S1    6    0.734554    0.697607    0.557024    11.00000    0.02321    0.02732 =
         0.02317    0.00851    0.00707    0.00954
S2    6    0.502918    0.872619    0.798671    11.00000    0.02388    0.03856 =
         0.02405    0.01787    0.01081    0.01631
F1    5    0.583494    0.897724    0.311426    11.00000    0.04204    0.06164 =
         0.04861    0.03321    0.02737    0.01824
F2    5    0.037162    0.938515    0.358680    11.00000    0.03343    0.04581 =
         0.05550    0.02524    0.00462    0.02061
F3    5    0.087106    0.881835    0.515272    11.00000    0.03473    0.04636 =
         0.05097    0.02286    0.02365    0.02144
F4    5    0.454079    0.547114    0.915867    11.00000    0.03890    0.04868 =
         0.05509    0.02670    0.02890    0.01426
F5    5    1.013961    0.502426    0.902947    11.00000    0.04705    0.05317 =
         0.05051    0.01739    0.00674    0.03517
F6    5    1.065879    0.632430    0.802227    11.00000    0.02343    0.04086 =
         0.05157    0.00703    0.01540    0.01254
O1    4    0.631705    0.609072    0.573948    11.00000    0.03054    0.03680 =
         0.03261    0.01838    0.01284    0.01062
O2    4    0.820394    0.787752    0.635497    11.00000    0.03338    0.03534 =
         0.02534    0.00231    0.00416    0.01234
O4    4    0.996679    0.699143    0.242170    11.00000    0.02598    0.04898 =
         0.02799    0.01825    0.00935    0.00645
O3    4    0.780522    0.700215    0.127804    11.00000    0.02975    0.06989 =
         0.03299    0.03039    0.01098    0.01138
O5    4    0.638745    0.969311    0.833285    11.00000    0.02530    0.04103 =
         0.04669    0.02929    0.01431    0.01224
O6    4    0.449676    0.820149    0.699249    11.00000    0.04270    0.06591 =
         0.02224    0.01879    0.01368    0.03362
O7    4    0.261825    0.721843    1.158117    11.00000    0.03271    0.04915 =
         0.03213    0.02687    0.01535    0.01709
O8    4    0.061072    0.746190    1.051806    11.00000    0.02490    0.06082 =
         0.03337    0.02831    0.00805    0.00772
N1    3    0.603486    0.724007    0.477194    11.00000    0.02090    0.02358 =
         0.02408    0.00748    0.00662    0.00811
N2    3    0.568298    0.798120    0.853920    11.00000    0.02278    0.03086 =
         0.02174    0.01124    0.00794    0.01321
C1    1    0.892499    0.659103    0.499266    11.00000    0.02143    0.02208 =
         0.02932    0.01040    0.00892    0.00746
C2    1    1.044734    0.653983    0.556043    11.00000    0.02461    0.03015 =
         0.03808    0.01655    0.00621    0.00924
AFIX  43
H2    2    1.069531    0.680081    0.623031    11.00000   -1.20000
AFIX   0
C3    1    1.159862    0.610357    0.513751    11.00000    0.02220    0.03226 =
         0.05632    0.02386    0.01065    0.01041
AFIX  43
H3    2    1.266959    0.609195    0.551501    11.00000   -1.20000
AFIX   0
C4    1    1.117933    0.568586    0.416391    11.00000    0.02785    0.03028 =
         0.05875    0.02398    0.02460    0.01441
AFIX  43
H4    2    1.191227    0.533393    0.387912    11.00000   -1.20000
AFIX   0
C5    1    0.970315    0.577466    0.359919    11.00000    0.02904    0.02585 =
         0.03794    0.01365    0.01824    0.01020
AFIX  43
H5    2    0.945205    0.549532    0.293078    11.00000   -1.20000
AFIX   0
C6    1    0.857472    0.626996    0.399831    11.00000    0.02153    0.01985 =
         0.03098    0.00939    0.01051    0.00557
C7    1    0.705013    0.643936    0.341151    11.00000    0.02114    0.02290 =
         0.02375    0.00500    0.00730    0.00468
C8    1    0.547583    0.642518    0.384762    11.00000    0.02078    0.02679 =
         0.02375    0.00759    0.00697    0.00628
AFIX  23
H8A   2    0.450865    0.653309    0.341701    11.00000   -1.20000
H8B   2    0.501735    0.575458    0.394046    11.00000   -1.20000
AFIX   0
C9    1    0.652787    0.829672    0.472050    11.00000    0.02261    0.02386 =
         0.03678    0.01090    0.00741    0.00764
AFIX  23
H9A   2    0.728080    0.835169    0.426791    11.00000   -1.20000
H9B   2    0.722424    0.877417    0.535041    11.00000   -1.20000
AFIX   0
C10   1    0.487569    0.857996    0.440471    11.00000    0.02362    0.02045 =
         0.02718    0.00880    0.00580    0.00598
C11   1    0.459603    0.891442    0.362462    11.00000    0.02866    0.03030 =
         0.03250    0.01478    0.01327    0.00708
C12   1    0.311215    0.919956    0.333368    11.00000    0.03603    0.03147 =
         0.03092    0.01799    0.00495    0.00823
AFIX  43
H12   2    0.296473    0.943024    0.279496    11.00000   -1.20000
AFIX   0
C13   1    0.186528    0.913652    0.385163    11.00000    0.02488    0.02393 =
         0.03667    0.01149    0.00127    0.00960
C14   1    0.210468    0.882775    0.464459    11.00000    0.02529    0.02524 =
         0.03183    0.00996    0.01045    0.00886
C15   1    0.358428    0.854229    0.492166    11.00000    0.02729    0.02466 =
         0.02551    0.01149    0.00795    0.01004
AFIX  43
H15   2    0.372702    0.831940    0.546522    11.00000   -1.20000
AFIX   0
C16   1    0.697447    0.667059    0.259833    11.00000    0.02319    0.03149 =
         0.02567    0.00845    0.00679    0.00488
AFIX  43
H16   2    0.584946    0.669659    0.229687    11.00000   -1.20000
AFIX   0
C17   1    0.840593    0.689016    0.210897    11.00000    0.02776    0.02934 =
         0.02352    0.00905    0.00728    0.00476
C18   1    0.316082    0.890252    0.839387    11.00000    0.02077    0.02739 =
         0.02305    0.01047    0.00681    0.01074
C19   1    0.209549    0.930536    0.786595    11.00000    0.02917    0.03834 =
         0.02681    0.01534    0.00731    0.01714
AFIX  43
H19   2    0.237375    0.944431    0.731546    11.00000   -1.20000
AFIX   0
C20   1    0.062729    0.950317    0.814593    11.00000    0.02568    0.03525 =
         0.03291    0.01165    0.00276    0.01599
AFIX  43
H20   2   -0.011831    0.977223    0.778667    11.00000   -1.20000
AFIX   0
C21   1    0.025851    0.930602    0.895029    11.00000    0.02000    0.02884 =
         0.03604    0.00726    0.00773    0.01019
AFIX  43
H21   2   -0.074353    0.944720    0.914693    11.00000   -1.20000
AFIX   0
C22   1    0.132285    0.890454    0.948055    11.00000    0.02467    0.02610 =
         0.03073    0.01072    0.01187    0.00986
AFIX  43
H22   2    0.104330    0.878685    1.003821    11.00000   -1.20000
AFIX   0
C23   1    0.279891    0.866896    0.921271    11.00000    0.01911    0.02068 =
         0.02046    0.00707    0.00480    0.00622
C24   1    0.396741    0.823897    0.976119    11.00000    0.02046    0.02227 =
         0.01974    0.00627    0.00595    0.00652
C25   1    0.579194    0.835830    0.955778    11.00000    0.02090    0.02932 =
         0.02141    0.01173    0.00585    0.01048
AFIX  23
H25A  2    0.650079    0.908665    0.980684    11.00000   -1.20000
H25B  2    0.641825    0.798069    0.989369    11.00000   -1.20000
AFIX   0
C26   1    0.490017    0.686738    0.809410    11.00000    0.02085    0.02982 =
         0.03024    0.00648    0.00421    0.00851
AFIX  23
H26A  2    0.451922    0.670530    0.739807    11.00000   -1.20000
H26B  2    0.384275    0.661570    0.832442    11.00000   -1.20000
AFIX   0
C27   1    0.627802    0.635823    0.834493    11.00000    0.02132    0.02596 =
         0.02344    0.00500    0.00625    0.00861
C28   1    0.606159    0.568684    0.886423    11.00000    0.02732    0.03009 =
         0.03131    0.01006    0.01353    0.00896
C29   1    0.730868    0.521369    0.910447    11.00000    0.04395    0.03331 =
         0.03402    0.01616    0.01241    0.01709
AFIX  43
H29   2    0.711265    0.475190    0.946057    11.00000   -1.20000
AFIX   0
C30   1    0.884278    0.544106    0.880540    11.00000    0.03310    0.03276 =
         0.03069    0.00751    0.00213    0.01935
C31   1    0.911416    0.611196    0.829246    11.00000    0.01963    0.02835 =
         0.02931    0.00191    0.00746    0.00934
C32   1    0.786192    0.657389    0.805900    11.00000    0.02443    0.02544 =
         0.02598    0.00774    0.00856    0.00842
AFIX  43
H32   2    0.807058    0.703727    0.770529    11.00000   -1.20000
AFIX   0
C33   1    0.367944    0.777279    1.042206    11.00000    0.02403    0.02876 =
         0.02281    0.01056    0.00797    0.00893
AFIX  43
H33   2    0.467216    0.758682    1.068071    11.00000   -1.20000
AFIX   0
C34   1    0.214585    0.749213    1.082604    11.00000    0.02816    0.02625 =
         0.02191    0.01022    0.00797    0.00672
H7O   2    0.167888    0.712100    1.185516    11.00000    0.06720
H3O   2    0.865313    0.719507    0.103058    11.00000    0.07678
HKLF 4
REM  BO2609 in P-1
REM R1 =  0.0421 for   6954 Fo > 4sig(Fo)  and  0.0532 for all   8293 data
REM    477 parameters refined using      0 restraints
END
WGHT      0.0514      0.1549
REM Highest difference peak  0.324,  deepest hole -0.426,  1-sigma level  0.054
Q1    1   0.8166  0.6687  0.5150  11.00000  0.05    0.32
Q2    1   0.4678  0.8210  0.9609  11.00000  0.05    0.32
;
data_New_Global_Publ_Block
_journal_date_recd_electronic     2014-05-20
_journal_date_accepted     2014-06-06
_journal_name_full     'Acta Crystallographica, Section E'
_journal_year     2014
_journal_volume     70
_journal_issue      7
_journal_page_first     o775
_journal_page_last     o775
_journal_paper_category     QO
_journal_paper_doi     10.1107/S1600536814013245
_journal_coeditor_code     ZS2301
_publ_contact_author_name     'Professor Changjin Zhu'
_publ_contact_author_address
;
School of Chemical Engineering and Environment
Beijing Institute of Technology
Beijing 100081
People's Republic of China
;
_publ_contact_author_email     zcj@bit.edu.cn
_publ_contact_author_fax     '86(10)68918506'
_publ_contact_author_phone     '86(10)68918506'
_publ_section_title
;\
2-[(<i>E</i>)-1,1-Dioxo-2-(2,4,5-trifluorobenzyl)-3,4-dihydro-2<i>H</i>-1,2-\
benzothiazin-4-ylidene]acetic acid
;
loop_
    _publ_author_name
    _publ_author_footnote
    _publ_author_address
    'Zhu, Shaojuan' .
;
School of Chemical Engineering and Environment,
Beijing Institute of Technology,
Beijing 100081,
People's Republic of China
;
    'Parveen, Shagufta' .
;
School of Chemical Engineering and Environment,
Beijing Institute of Technology,
Beijing 100081,
People's Republic of China
;
    'Zhu, Changjin' .
;
School of Chemical Engineering and Environment,
Beijing Institute of Technology,
Beijing 100081,
People's Republic of China
;
