# Supplementary material for: 2-[(E)-1,1-Dioxo-2-(2,4,5-tri­fluoro­benz­yl)-3,4-di­hydro-2H-1,2-benzo­thia­zin-4-yl­idene]acetic acid
Source: Acta Crystallogr Sect E Struct Rep Online. 2014 Jun 14;70(Pt 7):o775. doi: 10.1107/S1600536814013245 (PMC4120568; doi:10.1107/S1600536814013245)
Supplement: Supplementary file 2 [file e-70-0o775-Isup2.hkl]

# 
# h,k,l, Fc-squared, Fo-squared, sigma(Fo-squared) and status flag 
# 
data_I
_shelx_title ' BO2609 in P-1' 
_shelx_refln_list_code          4 
_shelx_F_calc_maximum      149.17 
_exptl_crystal_F_000       784.00 
_reflns_d_resolution_high  0.7299 
 
loop_ 
 _symmetry_equiv_pos_as_xyz 
 'x, y, z' 
 '-x, -y, -z' 
 
_cell_length_a     8.0028 
_cell_length_b    14.2493 
_cell_length_c    15.0756 
_cell_angle_alpha 104.631 
_cell_angle_beta   99.915 
_cell_angle_gamma 104.237 
 
_shelx_F_squared_multiplier     1.000 
 
loop_ 
 _refln_index_h 
 _refln_index_k 
 _refln_index_l 
 _refln_F_squared_calc 
 _refln_F_squared_meas 
 _refln_F_squared_sigma 
 _refln_observed_status 
   2   0   0     2852.89     2810.43     12.98 o 
   3   0   0       73.49       93.37      3.25 o 
   4   0   0      610.83      549.57     11.80 o 
   5   0   0        0.07        3.37      1.46 o 
   6   0   0       18.48       16.29      3.90 o 
   7   0   0       83.66       80.35      7.57 o 
   8   0   0      111.20      113.10      9.64 o 
   9   0   0      200.62      223.85     13.19 o 
  10   0   0       21.42       26.68      9.70 o 
 -10   1   0       38.49       36.79      7.72 o 
  -9   1   0       11.53       16.86      4.72 o 
  -8   1   0        7.72       17.17      4.70 o 
  -7   1   0     1264.44     1234.90     19.12 o 
  -6   1   0       21.42       20.34      4.32 o 
  -5   1   0      345.65      350.48      9.54 o 
  -4   1   0      843.39      796.48     12.69 o 
  -3   1   0      807.76      739.73      9.28 o 
  -2   1   0     1243.08     1216.40     10.69 o 
   1   1   0     8516.00     8354.08     70.18 o 
   2   1   0     2474.26     2290.06     26.38 o 
   3   1   0      304.12      310.41      4.90 o 
   4   1   0      931.10      976.70     14.37 o 
   5   1   0      229.33      250.21     12.66 o 
   6   1   0      475.27      480.40     13.22 o 
   7   1   0        2.47        7.85      3.25 o 
   8   1   0      227.86      248.82     15.71 o 
   9   1   0        0.08        4.06      2.14 o 
  10   1   0        5.70        7.53      4.32 o 
 -10   2   0       10.61        6.74      4.58 o 
  -9   2   0       25.84       36.54      8.57 o 
  -8   2   0        0.81        4.57      3.51 o 
  -7   2   0       24.71       21.18      3.43 o 
  -6   2   0      284.04      278.72     10.24 o 
  -5   2   0       42.66       45.77      3.32 o 
  -4   2   0     1267.95     1274.01     22.07 o 
  -3   2   0     1089.29      981.14     10.16 o 
  -2   2   0     1831.53     1732.33     11.97 o 
  -1   2   0     8135.63     6332.67     43.42 o 
   0   2   0     3538.16     3440.85     17.83 o 
   2   2   0     2390.86     2073.17     11.54 o 
   3   2   0      156.36      177.62      3.92 o 
   4   2   0       32.49       27.02      3.42 o 
   5   2   0        8.53       10.36      3.02 o 
   6   2   0      118.41      113.14     13.69 o 
   7   2   0       25.32       25.04      3.69 o 
   8   2   0       12.41        8.39      5.86 o 
   9   2   0       81.31       70.67     15.44 o 
 -10   3   0      120.08      101.36     22.73 o 
  -9   3   0        4.03        5.13      3.00 o 
  -8   3   0       31.39       45.72      8.82 o 
  -7   3   0      422.13      447.67     29.07 o 
  -6   3   0       38.28       40.03      3.81 o 
  -5   3   0      225.67      244.65      5.88 o 
  -4   3   0      112.46      113.78      2.90 o 
  -3   3   0     2361.68     2421.68      9.26 o 
  -2   3   0    13916.16    13795.91     91.88 o 
  -1   3   0     1670.40     1613.37      9.65 o 
   0   3   0      269.50      248.52      3.94 o 
   1   3   0    15329.09    15679.48     85.43 o 
   2   3   0       10.21       21.91      1.77 o 
   3   3   0      169.59      154.56      7.53 o 
   4   3   0       10.24        6.10      2.16 o 
   5   3   0      171.00      181.56      7.57 o 
   6   3   0      296.37      311.60      9.06 o 
   7   3   0      254.18      256.64     15.33 o 
   8   3   0       14.84       13.42      4.35 o 
   9   3   0       49.22       38.68      7.45 o 
 -10   4   0      310.36      332.03     17.67 o 
  -9   4   0      162.25      167.39     23.70 o 
  -8   4   0        1.70        2.44      2.96 o 
  -7   4   0       30.31       32.75      9.06 o 
  -6   4   0     1308.45     1314.07     16.75 o 
  -5   4   0     1352.12     1330.68     15.53 o 
  -4   4   0       40.79       37.48      1.71 o 
  -3   4   0      262.66      262.55      4.11 o 
  -2   4   0     5884.90     5646.79     40.46 o 
  -1   4   0     3589.42     3406.79     20.11 o 
   0   4   0    13513.33    14150.59    169.33 o 
   1   4   0      563.09      551.76      7.10 o 
   2   4   0       27.65       50.58      3.78 o 
   3   4   0     1731.81     1681.11     21.36 o 
   4   4   0      913.70     1037.62     30.31 o 
   5   4   0      991.91     1044.29     20.03 o 
   6   4   0       28.64       33.18      4.61 o 
   7   4   0      574.07      611.49     13.13 o 
   8   4   0        0.21        1.70      2.32 o 
   9   4   0        0.03        3.04      4.37 o 
 -10   5   0      367.10      376.71     18.12 o 
  -9   5   0       27.60       28.56      4.84 o 
  -8   5   0      120.94      143.57     21.85 o 
  -7   5   0      351.81      361.08     12.02 o 
  -6   5   0        0.99        2.64      1.01 o 
  -5   5   0       13.55        7.74      1.16 o 
  -4   5   0     6622.75     7190.78     86.41 o 
  -3   5   0      372.31      367.51      4.64 o 
  -2   5   0       83.24       74.15      4.24 o 
  -1   5   0     3253.49     3263.47     13.65 o 
   0   5   0     8095.60     7675.20     26.51 o 
   1   5   0      124.03      119.91      4.04 o 
   2   5   0      460.92      532.65     13.48 o 
   3   5   0        7.97        9.50      2.83 o 
   4   5   0     3128.20     3217.57     89.38 o 
   5   5   0      523.64      507.18     22.77 o 
   6   5   0       34.34       37.48      5.10 o 
   7   5   0        1.21        4.97      2.48 o 
   8   5   0      118.82      115.56     13.01 o 
   9   5   0        2.32        2.11      2.60 o 
 -10   6   0        1.84        4.05      3.50 o 
  -9   6   0        6.70        9.86      4.76 o 
  -8   6   0      182.52      217.30      9.63 o 
  -7   6   0      238.26      273.94     28.09 o 
  -6   6   0      232.13      201.21      8.52 o 
  -5   6   0     1395.35     1317.07     26.75 o 
  -4   6   0       44.79       47.14      2.80 o 
  -3   6   0      526.05      505.89      6.64 o 
  -2   6   0      116.10      120.61      2.91 o 
  -1   6   0      337.15      314.16      5.03 o 
   0   6   0       31.91       36.87      2.49 o 
   1   6   0     1795.34     2060.72     36.46 o 
   2   6   0      143.41      164.53      8.60 o 
   3   6   0       36.73       43.05      7.24 o 
   4   6   0      364.24      415.90     13.87 o 
   5   6   0       38.27       40.05      4.81 o 
   6   6   0      167.82      180.80     12.74 o 
   7   6   0        2.65        3.98      2.09 o 
   8   6   0      306.56      282.22     31.44 o 
 -10   7   0       64.18       72.73     20.13 o 
  -9   7   0      185.78      199.60     24.82 o 
  -8   7   0      831.18      868.31     25.44 o 
  -7   7   0       77.26       87.45     13.02 o 
  -6   7   0      174.76      164.38      4.91 o 
  -5   7   0      997.36      936.27     15.80 o 
  -4   7   0     1216.64     1185.16     14.83 o 
  -3   7   0     3587.96     3708.97     28.38 o 
  -2   7   0      693.78      726.71      9.56 o 
  -1   7   0      193.45      209.87      5.11 o 
   0   7   0        0.10        3.24      1.77 o 
   1   7   0     7708.18     8693.16    140.48 o 
   2   7   0      574.02      535.30     13.84 o 
   3   7   0      157.15      162.13     12.68 o 
   4   7   0       26.90       35.95      4.82 o 
   5   7   0      116.79      114.86     13.30 o 
   6   7   0       12.38       12.50      3.57 o 
   7   7   0        1.61        5.62      3.41 o 
   8   7   0      300.95      242.13     38.55 o 
 -10   8   0       55.73       40.82     23.71 o 
  -9   8   0       11.98       18.28      4.71 o 
  -8   8   0       12.00       20.90      5.90 o 
  -7   8   0      441.48      460.56     15.58 o 
  -6   8   0     1031.62     1017.63     18.35 o 
  -5   8   0      749.98      690.61     18.29 o 
  -4   8   0        7.62        9.49      1.38 o 
  -3   8   0        9.36       11.38      1.50 o 
  -2   8   0        1.12        1.80      1.54 o 
  -1   8   0        0.70        3.20      1.90 o 
   0   8   0        7.39        8.81      2.38 o 
   1   8   0       61.00       61.10      7.06 o 
   2   8   0      367.13      324.04     13.25 o 
   3   8   0      320.22      293.39      8.89 o 
   4   8   0      127.38      128.14     16.96 o 
   5   8   0      206.90      218.98     12.91 o 
   6   8   0       20.65       19.34      4.29 o 
   7   8   0      169.52      173.03     12.75 o 
 -10   9   0      316.71      335.83     63.36 o 
  -9   9   0       55.93       68.42     24.70 o 
  -8   9   0      115.68      133.96     17.02 o 
  -7   9   0        0.01        5.49      3.76 o 
  -6   9   0        9.52        8.62      1.94 o 
  -5   9   0     2928.62     2822.72     53.22 o 
  -4   9   0      163.69      148.43      9.37 o 
  -3   9   0     1430.36     1467.16     18.73 o 
  -2   9   0       40.99       45.38      4.09 o 
  -1   9   0      984.53      929.57     19.50 o 
   0   9   0       24.21       25.47      3.83 o 
   1   9   0        7.19       11.71      3.39 o 
   2   9   0       63.48       58.11      9.26 o 
   3   9   0      791.05      780.01     17.10 o 
   4   9   0       51.75       43.18      5.25 o 
   5   9   0        4.56        8.84      3.57 o 
   6   9   0       97.22       87.04      9.90 o 
   7   9   0        6.57       10.78      3.33 o 
 -10  10   0        1.62       11.33      8.29 o 
  -9  10   0        0.27        2.08      7.89 o 
  -8  10   0      294.39      263.68     37.23 o 
  -7  10   0     1522.23     1476.06     42.10 o 
  -6  10   0      253.94      259.21     10.12 o 
  -5  10   0      846.94      866.46     20.84 o 
  -4  10   0       20.05       20.08      2.54 o 
  -3  10   0      117.32      122.04     12.49 o 
  -2  10   0      168.40      162.75      9.42 o 
  -1  10   0       10.59        8.19      2.46 o 
   0  10   0       29.56       27.42      3.81 o 
   1  10   0        0.66        4.01      2.35 o 
   2  10   0      470.30      517.11     19.53 o 
   3  10   0        7.19        6.04      3.07 o 
   4  10   0       24.80       26.10      4.65 o 
   5  10   0        2.42        8.17      3.35 o 
   6  10   0       29.75       19.58      5.88 o 
 -10  11   0      118.17      116.71     32.44 o 
  -9  11   0      515.92      530.32     25.54 o 
  -8  11   0      122.53      123.41     33.38 o 
  -7  11   0      139.78      129.38     14.86 o 
  -6  11   0       95.97       82.63     11.60 o 
  -5  11   0      536.60      515.94     18.29 o 
  -4  11   0      761.58      778.05     15.21 o 
  -3  11   0       13.22       10.02      2.36 o 
  -2  11   0       48.61       42.38      8.21 o 
  -1  11   0       96.50       97.00      7.40 o 
   0  11   0        4.23        6.20      5.93 o 
   1  11   0      336.78      307.33     37.50 o 
   2  11   0        9.27       11.29      4.13 o 
   3  11   0       16.22       18.53      3.92 o 
   4  11   0      264.17      262.30     28.55 o 
   5  11   0        0.69        3.36      3.65 o 
   6  11   0      177.02      161.81     13.82 o 
 -10  12   0       35.49       46.86     10.84 o 
  -9  12   0      297.79      263.45     64.02 o 
  -8  12   0      109.71       93.58     28.00 o 
  -7  12   0      235.54      254.02     16.85 o 
  -6  12   0      402.78      377.42     30.59 o 
  -5  12   0      224.39      210.69      6.89 o 
  -4  12   0       80.81       74.33      4.69 o 
  -3  12   0      995.65     1042.73     22.77 o 
  -2  12   0      288.06      282.05     10.23 o 
  -1  12   0       20.59       18.93      3.52 o 
   0  12   0      535.21      518.27     14.26 o 
   1  12   0      129.63      128.91     10.54 o 
   2  12   0      115.80      156.06     26.50 o 
   3  12   0        3.47        5.19      2.28 o 
   4  12   0        7.06        9.87      3.21 o 
   5  12   0      153.52      142.87      9.79 o 
  -9  13   0       17.20       25.49      7.42 o 
  -8  13   0        1.37        4.00      5.88 o 
  -7  13   0        3.99       12.83      7.14 o 
  -6  13   0       95.63      105.58      9.79 o 
  -5  13   0       31.67       33.49      4.75 o 
  -4  13   0      452.74      441.78      8.93 o 
  -3  13   0        8.68       13.82      3.69 o 
  -2  13   0      291.18      276.90     13.13 o 
  -1  13   0        0.21        4.04      3.27 o 
   0  13   0        8.02        9.74      2.79 o 
   1  13   0       14.09        9.88      3.11 o 
   2  13   0       88.89      101.08     10.90 o 
   3  13   0        4.70       11.58      4.38 o 
   4  13   0       78.09       70.27      6.31 o 
   5  13   0        0.35        4.86      2.88 o 
  -9  14   0        0.49       10.02      8.33 o 
  -8  14   0      173.12      195.74     16.32 o 
  -7  14   0       22.01       13.16      7.63 o 
  -6  14   0       41.78       41.26      6.80 o 
  -5  14   0      199.43      191.67     25.59 o 
  -4  14   0      621.98      615.24     21.48 o 
  -3  14   0       23.67       29.64      4.90 o 
  -2  14   0       67.67       69.10      7.42 o 
  -1  14   0      193.79      204.01     19.38 o 
   0  14   0       35.42       38.20      6.87 o 
   1  14   0       38.11       35.18      5.23 o 
   2  14   0        0.10        2.56      1.83 o 
   3  14   0       76.18       66.64      7.02 o 
   4  14   0        7.65        5.26      3.41 o 
  -8  15   0       19.95       22.89      8.40 o 
  -7  15   0       43.32       32.84     11.14 o 
  -6  15   0       29.24       22.33     10.23 o 
  -5  15   0       11.69       12.40      4.58 o 
  -4  15   0        2.16        3.53      4.62 o 
  -3  15   0       29.27       32.15      5.45 o 
  -2  15   0       51.68       47.71      7.77 o 
  -1  15   0       27.40       27.23      6.14 o 
   0  15   0       42.31       40.16      8.05 o 
   1  15   0       17.80       11.45      4.03 o 
   2  15   0       14.74        6.97      4.89 o 
   3  15   0       57.57       59.75      7.58 o 
  -8  16   0        0.64        7.21      6.60 o 
  -7  16   0       31.01       25.84     16.22 o 
  -6  16   0       29.43       35.74     10.35 o 
  -5  16   0      176.49      178.65     15.80 o 
  -4  16   0      226.31      217.55     30.77 o 
  -3  16   0       70.31       56.19     14.36 o 
  -2  16   0      298.03      295.41     19.72 o 
  -1  16   0        7.92        6.53      2.22 o 
   0  16   0      101.73      116.23     17.59 o 
   1  16   0       81.71       69.59      9.02 o 
   2  16   0        3.67        7.99      3.37 o 
  -7  17   0        0.02        0.98      4.38 o 
  -6  17   0      151.91      147.35     22.89 o 
  -5  17   0        8.96        3.11      3.48 o 
  -4  17   0      106.35       92.54     15.97 o 
  -3  17   0        1.42        4.10      4.19 o 
  -2  17   0       17.76       15.40      6.88 o 
  -1  17   0        1.03        1.64      2.84 o 
   0  17   0       43.85       35.07      6.89 o 
   1  17   0        0.56        2.51      2.90 o 
  -6  18   0       59.41       40.26     11.75 o 
  -5  18   0        6.02        7.31      4.10 o 
  -4  18   0       80.20       62.75      9.07 o 
  -3  18   0        4.15        6.66      4.65 o 
  -2  18   0       56.88       53.25      6.99 o 
  -1  18   0        2.56        5.99      5.31 o 
   3 -19   1       77.25       53.32     16.18 o 
   4 -19   1        2.79        5.10      4.82 o 
   0 -18   1       44.60       57.54     12.03 o 
   1 -18   1        9.17       13.95      7.05 o 
   2 -18   1       17.54       18.61      8.31 o 
   3 -18   1       71.78       67.73      9.03 o 
   4 -18   1      125.48      129.92     23.69 o 
   5 -18   1       82.52       86.31     14.36 o 
   6 -18   1       41.73       39.30     15.12 o 
  -1 -17   1      176.55      158.65     16.58 o 
   0 -17   1        0.25        1.91      2.25 o 
   1 -17   1      115.24      103.63     11.59 o 
   2 -17   1       27.94       24.47      7.42 o 
   3 -17   1       48.25       55.25     10.10 o 
   4 -17   1        2.21        4.98      3.06 o 
   5 -17   1      191.29      175.46     21.18 o 
   6 -17   1       72.48       71.42     16.81 o 
   7 -17   1       38.13       32.68     16.41 o 
  -3 -16   1        2.78        3.26      3.50 o 
  -2 -16   1       62.53       60.05      8.92 o 
  -1 -16   1      116.72      117.67     11.74 o 
   0 -16   1       60.11       67.51     26.15 o 
   1 -16   1      133.35      109.09     11.41 o 
   2 -16   1      360.28      354.76     29.45 o 
   3 -16   1       88.66       87.51     12.23 o 
   4 -16   1       10.47       10.12      6.37 o 
   5 -16   1       12.89       14.84      7.91 o 
   6 -16   1       26.46       22.92      9.11 o 
   7 -16   1        3.27        6.48      8.73 o 
   8 -16   1        3.69        5.36      5.41 o 
  -3 -15   1        5.27        9.32      3.59 o 
  -2 -15   1        4.55        6.24      3.54 o 
  -1 -15   1       11.98       16.23      3.17 o 
   0 -15   1       33.49       29.60      6.14 o 
   1 -15   1      111.05       99.74     13.29 o 
   2 -15   1      898.40      907.65     31.87 o 
   3 -15   1      165.00      168.37     16.05 o 
   4 -15   1      147.16      140.92     21.72 o 
   5 -15   1       11.91       12.63      3.70 o 
   6 -15   1       13.64       23.67      8.12 o 
   7 -15   1       19.60        9.48      6.55 o 
   8 -15   1        0.17        5.92      6.62 o 
  -4 -14   1        7.10        9.24      4.27 o 
  -3 -14   1       28.46       33.64      6.55 o 
  -2 -14   1       96.43      106.16      8.09 o 
  -1 -14   1       56.62       60.71      9.10 o 
   0 -14   1      251.17      258.38     16.50 o 
   1 -14   1       37.20       35.13     11.05 o 
   2 -14   1        3.43        6.76      3.04 o 
   3 -14   1      581.81      591.08     16.13 o 
   4 -14   1        0.05        6.98      4.08 o 
   5 -14   1        0.63        3.59      3.40 o 
   6 -14   1        3.22        3.42      3.07 o 
   7 -14   1        8.46        9.50      6.79 o 
   8 -14   1        9.15       18.59      8.31 o 
   9 -14   1       11.18       15.26     12.27 o 
  -5 -13   1        1.60        6.38      3.59 o 
  -4 -13   1       48.13       36.46      6.04 o 
  -3 -13   1       71.23       75.44      7.59 o 
  -2 -13   1       52.33       56.94      9.00 o 
  -1 -13   1       61.19       61.36      7.42 o 
   0 -13   1      190.95      177.57     11.80 o 
   1 -13   1      170.36      184.97     10.81 o 
   2 -13   1      240.85      242.45     11.86 o 
   3 -13   1      154.27      157.05      8.51 o 
   4 -13   1      888.24      897.13     36.80 o 
   5 -13   1       70.84       82.20      9.26 o 
   6 -13   1      254.65      239.96     11.74 o 
   7 -13   1       31.64       26.05      6.60 o 
   8 -13   1       10.54       17.58     10.39 o 
   9 -13   1      445.20      446.90     25.87 o 
  -6 -12   1       17.24       10.91      3.80 o 
  -5 -12   1       75.25       83.38      8.24 o 
  -4 -12   1       39.42       41.25      7.13 o 
  -3 -12   1       47.38       48.20      5.58 o 
  -2 -12   1       12.12       10.31      5.07 o 
  -1 -12   1       22.94       20.23      4.28 o 
   0 -12   1        4.96        3.36      2.22 o 
   1 -12   1      186.57      171.57      8.49 o 
   2 -12   1      160.29      172.10      9.77 o 
   3 -12   1        3.52        5.31      2.65 o 
   4 -12   1        5.95        4.63      2.72 o 
   5 -12   1      804.33      764.08     19.68 o 
   6 -12   1        5.63        4.90      4.30 o 
   7 -12   1        1.51        8.40      7.70 o 
   8 -12   1        7.33       20.58     10.09 o 
   9 -12   1      105.31      106.11     19.76 o 
  -6 -11   1       13.83       14.65      4.35 o 
  -5 -11   1      314.62      330.90     11.14 o 
  -4 -11   1       33.53       30.80      5.84 o 
  -3 -11   1       52.82       48.22      6.43 o 
  -2 -11   1       33.04       41.14      6.78 o 
  -1 -11   1        6.12       10.89      3.78 o 
   0 -11   1      434.59      440.01     25.46 o 
   1 -11   1       93.52       91.78      7.38 o 
   2 -11   1        9.72       13.14      2.19 o 
   3 -11   1      373.66      345.02     30.40 o 
   4 -11   1       31.96       35.77      4.66 o 
   5 -11   1      353.57      320.70      7.41 o 
   6 -11   1       12.11       10.00      2.18 o 
   7 -11   1       19.19       16.22     10.04 o 
   8 -11   1      198.86      225.86     16.69 o 
   9 -11   1      213.76      263.57     17.79 o 
  10 -11   1        0.21        1.19      4.68 o 
  -7 -10   1        0.20        5.04      3.32 o 
  -6 -10   1        6.27        8.99      3.69 o 
  -5 -10   1       10.19       13.41      4.61 o 
  -4 -10   1       65.39       67.03      8.54 o 
  -3 -10   1      293.61      305.96     28.10 o 
  -2 -10   1      207.89      207.98     15.91 o 
  -1 -10   1      104.73       96.32     13.73 o 
   0 -10   1       25.78       27.74      4.35 o 
   1 -10   1      100.44       92.89      6.98 o 
   2 -10   1      123.35      118.26      8.35 o 
   3 -10   1      410.93      408.22     11.31 o 
   4 -10   1        7.16        6.55      2.11 o 
   5 -10   1      654.15      643.79     33.01 o 
   6 -10   1     2641.36     2475.09     39.53 o 
   7 -10   1      208.28      191.88     11.03 o 
   8 -10   1       26.62       34.41     10.32 o 
   9 -10   1       17.67       19.83      9.20 o 
  10 -10   1      317.36      331.52     32.19 o 
  -7  -9   1        0.13        6.03      3.36 o 
  -6  -9   1      303.78      306.95     13.66 o 
  -5  -9   1        9.90       13.89      2.78 o 
  -4  -9   1      691.23      713.34     22.93 o 
  -3  -9   1      275.87      280.77     20.90 o 
  -2  -9   1      655.63      649.68     24.89 o 
  -1  -9   1      608.72      612.51     19.74 o 
   0  -9   1      607.67      634.11     18.69 o 
   1  -9   1      136.65      140.78      5.20 o 
   2  -9   1      495.60      550.42     22.21 o 
   3  -9   1        3.73        4.00      2.71 o 
   4  -9   1      223.78      220.24      7.14 o 
   5  -9   1       18.06       20.04      2.60 o 
   6  -9   1      656.82      640.82     18.70 o 
   7  -9   1      701.00      684.15     13.79 o 
   8  -9   1      819.55      802.57     16.46 o 
   9  -9   1        6.23        4.80      5.17 o 
  10  -9   1       94.85       95.74     31.72 o 
  -8  -8   1        2.00        3.17      2.96 o 
  -7  -8   1        7.55        8.62      3.23 o 
  -6  -8   1       77.40       94.76      9.16 o 
  -5  -8   1       70.45       71.67     12.10 o 
  -4  -8   1       62.40       72.89      6.14 o 
  -3  -8   1       50.52       39.68      5.64 o 
  -2  -8   1      292.63      292.44     12.13 o 
  -1  -8   1        7.50       12.70      2.80 o 
   0  -8   1       17.31       11.49      3.13 o 
   1  -8   1       35.75       30.54      3.37 o 
   2  -8   1        3.97        8.99      2.37 o 
   3  -8   1     2604.48     2708.78     59.90 o 
   4  -8   1      389.09      424.65     11.17 o 
   5  -8   1     1573.67     1523.51     19.93 o 
   6  -8   1      183.98      161.24      5.22 o 
   7  -8   1       52.43       50.80      6.78 o 
   8  -8   1      110.18      118.46     16.84 o 
   9  -8   1      211.78      210.70     19.37 o 
  10  -8   1       35.31       28.42     13.97 o 
  -8  -7   1      127.05      115.12     27.93 o 
  -7  -7   1       10.87       12.87      3.35 o 
  -6  -7   1      378.06      393.13     13.85 o 
  -5  -7   1      357.53      347.66     13.84 o 
  -4  -7   1       35.80       42.87      5.32 o 
  -3  -7   1      992.43     1072.26     33.75 o 
  -2  -7   1       30.78       41.29      7.07 o 
  -1  -7   1      521.46      574.34     21.11 o 
   0  -7   1      148.38      134.67      4.86 o 
   1  -7   1      542.52      456.69      8.27 o 
   2  -7   1      192.31      203.41      5.65 o 
   3  -7   1     1029.95     1095.73     16.57 o 
   4  -7   1      220.67      190.36      5.61 o 
   5  -7   1       60.65       57.92      3.72 o 
   6  -7   1       41.06       46.82      6.69 o 
   7  -7   1      341.41      318.59     14.70 o 
   8  -7   1      198.19      201.18     20.54 o 
   9  -7   1       13.87       17.27      5.12 o 
  10  -7   1       26.95       25.63     10.84 o 
  -8  -6   1      365.02      378.54     18.92 o 
  -7  -6   1        0.29        5.50      2.82 o 
  -6  -6   1       56.41       58.95      6.12 o 
  -5  -6   1      723.85      795.93     21.72 o 
  -4  -6   1      932.33      937.32     30.21 o 
  -3  -6   1      320.29      301.98     11.35 o 
  -2  -6   1      365.88      386.95     10.90 o 
  -1  -6   1      102.78       73.34      4.90 o 
   0  -6   1     1234.17     1266.14      8.74 o 
   1  -6   1     2724.14     2476.42     16.18 o 
   2  -6   1      328.94      316.21      5.40 o 
   3  -6   1       62.68       61.53      2.75 o 
   4  -6   1      109.47       87.14      3.50 o 
   5  -6   1     8319.76     8340.68    101.03 o 
   6  -6   1     1251.55     1221.62     19.91 o 
   7  -6   1      147.11      125.38      6.94 o 
   8  -6   1       17.94       20.54      3.97 o 
   9  -6   1      115.41       93.91      7.32 o 
  10  -6   1       36.93       31.96      5.97 o 
  -9  -5   1        3.11        6.81      6.86 o 
  -8  -5   1       90.66       83.50     16.06 o 
  -7  -5   1      258.64      259.67     21.12 o 
  -6  -5   1        1.70        4.18      2.79 o 
  -5  -5   1       77.76       87.53      8.20 o 
  -4  -5   1     1393.40     1406.93     23.70 o 
  -3  -5   1     1649.60     1675.09     24.40 o 
  -2  -5   1      817.54      733.29     20.83 o 
  -1  -5   1      402.80      396.43      4.86 o 
   0  -5   1      725.90      650.62      7.19 o 
   1  -5   1     3133.42     3055.03     21.77 o 
   2  -5   1       44.36       27.67      2.19 o 
   3  -5   1      720.12      797.66      9.97 o 
   4  -5   1        3.21        4.85      1.00 o 
   5  -5   1       38.13       38.99      3.38 o 
   6  -5   1     4624.02     4684.68     48.58 o 
   7  -5   1       21.94       20.87      3.57 o 
   8  -5   1       25.68       37.54      6.00 o 
   9  -5   1       92.75       89.80     13.06 o 
  10  -5   1       18.31       23.67      8.94 o 
  -9  -4   1        3.07        8.56      4.99 o 
  -8  -4   1      400.31      400.54     20.65 o 
  -7  -4   1     1446.41     1526.42     33.60 o 
  -6  -4   1      534.58      588.59     14.91 o 
  -5  -4   1      131.32      146.28      7.50 o 
  -4  -4   1      199.42      212.57      8.04 o 
  -3  -4   1       65.23       57.31      4.26 o 
  -2  -4   1       35.62       48.10      2.89 o 
  -1  -4   1     8525.16     8661.53     73.34 o 
   0  -4   1     2438.24     2354.79     13.11 o 
   1  -4   1      282.72      256.05      4.62 o 
   2  -4   1       64.03       56.49      2.31 o 
   3  -4   1      212.42      175.75      3.75 o 
   4  -4   1      363.50      349.25      7.44 o 
   5  -4   1      885.71      915.64     29.08 o 
   6  -4   1     1565.33     1489.68     34.11 o 
   7  -4   1       99.22       91.60      4.08 o 
   8  -4   1      162.25      178.73     10.87 o 
   9  -4   1       24.52       23.59      5.08 o 
  10  -4   1      111.89      123.03     11.45 o 
  -9  -3   1       78.65       82.76     10.26 o 
  -8  -3   1       10.16        9.00      3.59 o 
  -7  -3   1     1955.59     2135.84     45.12 o 
  -6  -3   1      100.73       81.51     10.78 o 
  -5  -3   1       60.52       49.63      4.66 o 
  -4  -3   1       73.22       75.94      6.76 o 
  -3  -3   1      121.02       94.00      3.49 o 
  -2  -3   1     3493.19     3594.55     15.16 o 
  -1  -3   1     2157.22     2189.47     20.21 o 
   0  -3   1       36.81       32.01      2.35 o 
   1  -3   1    10068.35     9743.39    143.16 o 
   2  -3   1     1809.48     1772.50      8.02 o 
   3  -3   1        0.05        7.19      5.07 o 
   4  -3   1       14.15       21.66      2.67 o 
   5  -3   1        1.37        1.11      1.16 o 
   6  -3   1      390.07      354.83     14.52 o 
   7  -3   1     2901.74     2973.55     53.04 o 
   8  -3   1       21.29       16.81      4.13 o 
   9  -3   1        6.91        5.22      4.19 o 
  10  -3   1       29.10       18.19      5.33 o 
 -10  -2   1       39.49       32.81      8.37 o 
  -9  -2   1        9.52        9.35      6.27 o 
  -8  -2   1      274.03      278.42     12.05 o 
  -7  -2   1      332.90      348.95     10.31 o 
  -6  -2   1      691.34      694.75     23.36 o 
  -5  -2   1     3266.20     3426.62     46.02 o 
  -4  -2   1     1494.67     1562.14     15.25 o 
  -3  -2   1       87.13       77.28      4.24 o 
  -2  -2   1       40.74       26.59      1.86 o 
  -1  -2   1     1089.57      978.86     11.40 o 
   0  -2   1     2830.47     2434.65     16.65 o 
   1  -2   1        2.87        3.23      0.52 o 
   2  -2   1       99.26       95.40      2.47 o 
   3  -2   1        2.91        7.49      0.97 o 
   4  -2   1      631.12      555.34      7.31 o 
   5  -2   1      404.13      431.63     11.20 o 
   6  -2   1      462.29      435.10     13.99 o 
   7  -2   1      512.37      542.37     32.54 o 
   8  -2   1       71.09       74.98      8.81 o 
   9  -2   1        5.25        8.65      4.40 o 
  10  -2   1        0.67        4.58      4.02 o 
 -10  -1   1       72.63       64.54     11.05 o 
  -9  -1   1        9.11        8.87      4.18 o 
  -8  -1   1      512.61      531.86     47.76 o 
  -7  -1   1        1.77        5.16      2.61 o 
  -6  -1   1       20.07       21.21      2.89 o 
  -5  -1   1       96.66      105.14      7.42 o 
  -4  -1   1       38.76       30.45      3.18 o 
  -3  -1   1      717.29      682.48      7.52 o 
  -2  -1   1       26.44       31.20      2.06 o 
  -1  -1   1      133.76      129.88      2.96 o 
   2  -1   1     1851.22     1686.12     10.27 o 
   3  -1   1      374.84      406.87      4.90 o 
   4  -1   1     2025.63     2126.54     18.11 o 
   5  -1   1     1155.17     1129.48     25.88 o 
   6  -1   1       14.77       18.28      4.04 o 
   7  -1   1      272.14      245.46     19.08 o 
   8  -1   1        6.92        4.51      3.68 o 
   9  -1   1      586.61      649.81     21.47 o 
  10  -1   1       56.42       43.82     10.59 o 
 -10   0   1        0.60        6.25      3.28 o 
  -9   0   1       48.13       41.74      7.53 o 
  -8   0   1       61.44       75.28     13.27 o 
  -7   0   1      475.54      482.91     14.37 o 
  -6   0   1       23.00       19.46      2.70 o 
  -5   0   1       40.60       50.68      5.16 o 
  -4   0   1      106.22       81.64      8.36 o 
  -3   0   1      150.11      103.28      4.70 o 
  -2   0   1      287.01      244.08      5.40 o 
  -1   0   1       40.45       31.01      2.05 o 
   1   0   1     1042.94      962.22     10.45 o 
   2   0   1     1406.46     1292.68     12.90 o 
   3   0   1     1012.21     1038.58     13.03 o 
   4   0   1      264.60      281.62      6.73 o 
   5   0   1      660.40      646.22     18.14 o 
   6   0   1      151.17      143.20      6.70 o 
   7   0   1      126.55      137.27     10.24 o 
   8   0   1       37.99       40.78      7.98 o 
   9   0   1        3.71        6.27      4.29 o 
  10   0   1      133.03      134.88     19.00 o 
 -10   1   1        0.02        5.94      4.66 o 
  -9   1   1        0.74        6.08      3.66 o 
  -8   1   1       40.42       52.99      8.40 o 
  -7   1   1     3931.13     3845.01    156.81 o 
  -6   1   1      141.30      134.74      4.81 o 
  -5   1   1       94.55       97.54      4.95 o 
  -4   1   1      735.08      745.26      9.36 o 
  -3   1   1     2967.52     2944.47     12.36 o 
  -2   1   1      690.10      645.81      9.56 o 
  -1   1   1      324.36      272.50      3.68 o 
   1   1   1    11040.41    11089.05     74.80 o 
   2   1   1     4425.49     4234.22     31.80 o 
   3   1   1       71.17       99.05      3.69 o 
   4   1   1        0.75        1.46      1.42 o 
   5   1   1       62.47       62.43      8.93 o 
   6   1   1        0.09        5.37      3.45 o 
   7   1   1       14.21       13.67      2.82 o 
   8   1   1      119.94      122.41     17.72 o 
   9   1   1       20.62       19.15      5.56 o 
 -10   2   1      178.94      186.89     28.83 o 
  -9   2   1        0.62        2.21      3.46 o 
  -8   2   1       80.70       96.48      9.38 o 
  -7   2   1       33.35       36.43      7.70 o 
  -6   2   1     1406.34     1363.61     35.20 o 
  -5   2   1      175.81      169.81      4.69 o 
  -4   2   1      146.48      180.33      3.85 o 
  -3   2   1     5266.15     4931.06     41.24 o 
  -2   2   1     1182.02     1188.60     14.62 o 
  -1   2   1      330.01      282.80      3.56 o 
   0   2   1       24.27       19.48      1.17 o 
   1   2   1      358.75      376.53      5.50 o 
   2   2   1      919.01      975.89     10.75 o 
   3   2   1        9.95        7.76      1.23 o 
   4   2   1      492.25      423.52     16.25 o 
   5   2   1        0.02        4.91      2.93 o 
   6   2   1       72.34       77.79      6.32 o 
   7   2   1        2.80        4.70      2.64 o 
   8   2   1      143.06      156.89     25.43 o 
   9   2   1       18.16       15.39      4.74 o 
 -10   3   1      245.61      281.06     16.34 o 
  -9   3   1      302.89      334.84     12.45 o 
  -8   3   1      556.41      579.25     27.62 o 
  -7   3   1      905.07      923.37     23.09 o 
  -6   3   1     1012.32      957.29     22.98 o 
  -5   3   1      260.74      254.08      8.85 o 
  -4   3   1       23.99       18.26      2.48 o 
  -3   3   1      874.67      897.08      8.44 o 
  -2   3   1      598.52      593.17      6.01 o 
  -1   3   1     1839.87     1690.50     13.96 o 
   0   3   1    10419.84    10348.64    261.04 o 
   1   3   1     2419.17     2508.09     14.90 o 
   2   3   1       10.03       14.07      1.52 o 
   3   3   1      183.33      242.12     19.92 o 
   4   3   1      408.19      353.87     11.75 o 
   5   3   1       99.20      105.07      8.18 o 
   6   3   1       12.27       12.75      3.49 o 
   7   3   1       74.50       75.35      7.92 o 
   8   3   1       79.37       68.73     11.46 o 
   9   3   1       47.03       40.85     10.67 o 
 -10   4   1       10.18        9.28      4.37 o 
  -9   4   1       67.67       69.04      9.51 o 
  -8   4   1      128.83      140.49     23.68 o 
  -7   4   1     1427.25     1424.18     49.24 o 
  -6   4   1      498.07      492.65     17.35 o 
  -5   4   1      153.67      160.31      7.87 o 
  -4   4   1      162.60      183.24      1.93 o 
  -3   4   1        1.41        6.58      0.88 o 
  -2   4   1      413.59      388.13      4.59 o 
  -1   4   1      516.36      485.55      5.56 o 
   0   4   1    22253.13    23407.66     68.35 o 
   1   4   1      621.74      661.80      7.48 o 
   2   4   1      317.99      325.70      7.60 o 
   3   4   1       31.67       35.43      4.52 o 
   4   4   1      107.42      116.76      5.90 o 
   5   4   1      258.61      287.95      9.62 o 
   6   4   1       63.92       61.70      5.49 o 
   7   4   1       83.17       84.89      8.06 o 
   8   4   1       92.67       88.17      7.30 o 
   9   4   1       80.18       60.11     16.81 o 
 -10   5   1      193.44      216.26     33.82 o 
  -9   5   1      418.35      455.49     16.71 o 
  -8   5   1       43.05       32.47     10.09 o 
  -7   5   1     1176.89     1201.13     27.57 o 
  -6   5   1     1982.76     2008.64     38.57 o 
  -5   5   1     2713.86     2762.55     45.85 o 
  -4   5   1      178.97      191.92      4.48 o 
  -3   5   1      386.33      392.14      4.58 o 
  -2   5   1      255.57      261.93      3.95 o 
  -1   5   1        8.46        6.87      0.99 o 
   0   5   1      563.73      506.64      6.19 o 
   1   5   1     1156.04     1340.72     13.22 o 
   2   5   1      550.15      572.05     11.15 o 
   3   5   1        1.13        4.63      2.39 o 
   4   5   1       59.94       61.71      7.34 o 
   5   5   1      495.94      496.65     45.25 o 
   6   5   1      155.96      155.72     19.89 o 
   7   5   1       16.98       20.68      3.95 o 
   8   5   1        0.74        6.48      4.22 o 
 -10   6   1      338.73      392.58     14.06 o 
  -9   6   1       32.87       48.49     11.20 o 
  -8   6   1     1064.47     1130.93     33.44 o 
  -7   6   1        3.57        9.04      5.06 o 
  -6   6   1      278.72      284.05     18.55 o 
  -5   6   1        3.17        5.03      0.88 o 
  -4   6   1      225.56      221.49      5.08 o 
  -3   6   1     2008.08     2008.23     15.11 o 
  -2   6   1      372.62      402.28      5.76 o 
  -1   6   1     2725.21     2735.43     20.67 o 
   0   6   1      857.40      864.75     15.35 o 
   1   6   1      221.60      197.76      7.18 o 
   2   6   1      740.27      728.06     19.95 o 
   3   6   1       13.90       16.48      3.51 o 
   4   6   1      139.64      149.20     14.22 o 
   5   6   1      496.90      517.38     12.03 o 
   6   6   1      124.03      122.23     11.72 o 
   7   6   1      288.99      296.86     21.39 o 
   8   6   1       24.08       18.20      4.99 o 
 -10   7   1      312.62      328.76     17.07 o 
  -9   7   1        7.48        6.52      4.16 o 
  -8   7   1        1.41        6.03      3.75 o 
  -7   7   1       77.13       72.64      6.82 o 
  -6   7   1      739.87      734.45     24.52 o 
  -5   7   1      245.40      209.32      5.04 o 
  -4   7   1      186.41      157.56      8.50 o 
  -3   7   1        1.90        4.94      1.46 o 
  -2   7   1      181.70      201.20      5.38 o 
  -1   7   1      804.00      845.86     17.20 o 
   0   7   1      667.04      672.49     18.48 o 
   1   7   1      128.22      172.29     10.01 o 
   2   7   1        0.18        3.45      2.93 o 
   3   7   1      442.22      430.26     16.06 o 
   4   7   1      115.03      129.26      8.46 o 
   5   7   1      213.30      229.81     11.90 o 
   6   7   1      163.10      179.30      9.42 o 
   7   7   1       32.66       31.43      5.82 o 
   8   7   1       82.26       61.00      8.12 o 
 -10   8   1       12.84        9.92      6.25 o 
  -9   8   1       11.73       19.89      4.90 o 
  -8   8   1      110.78      119.41     15.78 o 
  -7   8   1      270.66      299.54     10.82 o 
  -6   8   1        7.44        7.12      1.24 o 
  -5   8   1      339.50      308.95      8.17 o 
  -4   8   1       84.99       94.57      6.52 o 
  -3   8   1      801.36      798.82     18.25 o 
  -2   8   1      234.89      212.11      7.49 o 
  -1   8   1     1487.41     1499.50     28.34 o 
   0   8   1       47.87       40.95      4.45 o 
   1   8   1     2045.26     2033.84    121.88 o 
   2   8   1      213.12      238.38      9.88 o 
   3   8   1       11.38        8.91      2.69 o 
   4   8   1     1097.47     1136.85     16.87 o 
   5   8   1        6.28       12.65      3.12 o 
   6   8   1        4.50        7.59      3.43 o 
   7   8   1       48.14       43.87      7.73 o 
 -10   9   1      294.37      329.30     59.43 o 
  -9   9   1      183.52      213.15     15.19 o 
  -8   9   1        2.34        4.12      3.90 o 
  -7   9   1       37.33       38.77      8.19 o 
  -6   9   1      304.44      263.02     16.40 o 
  -5   9   1        0.13        4.62      1.70 o 
  -4   9   1      507.55      533.94     14.06 o 
  -3   9   1      265.59      245.18      9.45 o 
  -2   9   1      300.41      288.90     10.46 o 
  -1   9   1     1559.02     1620.85     24.66 o 
   0   9   1      341.59      365.66     11.97 o 
   1   9   1     1075.52     1042.17     42.39 o 
   2   9   1      283.44      302.70     14.16 o 
   3   9   1        9.13       10.70      3.17 o 
   4   9   1        6.29        9.47      4.23 o 
   5   9   1        7.03        5.48      4.05 o 
   6   9   1       45.05       34.92      5.82 o 
   7   9   1       74.57       75.77     11.09 o 
 -10  10   1      137.81      142.39     33.82 o 
  -9  10   1      294.41      349.31     59.99 o 
  -8  10   1      181.86      161.87     27.05 o 
  -7  10   1       13.67       11.33      4.34 o 
  -6  10   1        0.03        3.47      2.16 o 
  -5  10   1      364.33      376.10      9.01 o 
  -4  10   1      150.10      158.97     12.33 o 
  -3  10   1      841.86      887.26     34.20 o 
  -2  10   1      175.22      182.92      7.10 o 
  -1  10   1      847.16      870.21     16.85 o 
   0  10   1      458.33      392.25     28.16 o 
   1  10   1      117.54      143.02     13.70 o 
   2  10   1      463.17      453.30     12.79 o 
   3  10   1        2.29        2.45      2.63 o 
   4  10   1      171.59      189.99     11.11 o 
   5  10   1       25.49       20.71      4.74 o 
   6  10   1        0.63        4.36      2.69 o 
 -10  11   1        2.78        4.49      7.70 o 
  -9  11   1        0.39        6.48      6.72 o 
  -8  11   1      122.71      141.92     27.71 o 
  -7  11   1       31.93       34.29      4.65 o 
  -6  11   1       91.86       74.95      8.99 o 
  -5  11   1      296.94      293.91      7.34 o 
  -4  11   1        1.96        5.38      2.19 o 
  -3  11   1      130.19      148.69      6.18 o 
  -2  11   1      181.30      196.96     16.88 o 
  -1  11   1        4.48        6.55      2.31 o 
   0  11   1      284.88      267.78     15.06 o 
   1  11   1      146.39      137.47      9.95 o 
   2  11   1      144.62      135.37     12.60 o 
   3  11   1        9.91       10.85      3.19 o 
   4  11   1        0.45        6.17      3.61 o 
   5  11   1      154.46      159.89     14.44 o 
   6  11   1       77.44       96.76      7.30 o 
 -10  12   1        6.21       13.25      7.89 o 
  -9  12   1      141.01      159.01     46.53 o 
  -8  12   1        0.34        3.96      3.44 o 
  -7  12   1       12.37       12.76      7.51 o 
  -6  12   1       50.29       42.95      5.95 o 
  -5  12   1       87.93       90.68     12.72 o 
  -4  12   1      475.58      485.54     12.92 o 
  -3  12   1      239.02      237.21      9.96 o 
  -2  12   1       10.62       14.15      4.00 o 
  -1  12   1        0.06        4.22      2.42 o 
   0  12   1       64.79       63.34      7.90 o 
   1  12   1        0.23        4.01      3.21 o 
   2  12   1      137.98      124.66     14.01 o 
   3  12   1        1.07        4.78      2.50 o 
   4  12   1       79.61       76.18     11.83 o 
   5  12   1        3.30        6.18      3.57 o 
  -9  13   1       12.39       13.06      6.53 o 
  -8  13   1       17.48       31.48      8.87 o 
  -7  13   1      117.07      134.22     32.79 o 
  -6  13   1      463.85      447.92     13.50 o 
  -5  13   1       63.47       55.75      7.94 o 
  -4  13   1       60.98       55.26      7.19 o 
  -3  13   1      515.62      525.94     10.64 o 
  -2  13   1      275.41      295.46     10.78 o 
  -1  13   1       83.71       97.70     21.09 o 
   0  13   1       42.20       35.99      6.45 o 
   1  13   1       21.23       21.78      4.53 o 
   2  13   1      185.23      191.83     13.44 o 
   3  13   1        0.95        3.33      2.78 o 
   4  13   1       66.51       60.24      9.04 o 
  -9  14   1       62.04       65.05     16.15 o 
  -8  14   1       24.21       20.20      9.92 o 
  -7  14   1       12.65        5.69      4.96 o 
  -6  14   1       75.38       74.74     22.54 o 
  -5  14   1       70.74       74.72     10.82 o 
  -4  14   1        0.70        3.87      2.38 o 
  -3  14   1        4.09        6.62      3.30 o 
  -2  14   1        1.64        7.93      3.42 o 
  -1  14   1       20.47       23.53      4.70 o 
   0  14   1        6.16       12.53      4.44 o 
   1  14   1        0.95        5.24      2.36 o 
   2  14   1        2.25        7.54      3.51 o 
   3  14   1       56.27       53.92      6.65 o 
   4  14   1       32.09       31.94      9.16 o 
  -7  15   1      142.98      151.82     15.14 o 
  -6  15   1       13.45       16.99      8.85 o 
  -5  15   1      517.56      556.26     30.92 o 
  -4  15   1      329.74      322.08     14.97 o 
  -3  15   1        0.00        7.24      2.91 o 
  -2  15   1        8.41        6.57      3.50 o 
  -1  15   1        2.00        6.79      2.56 o 
   0  15   1      125.08      139.93     10.81 o 
   1  15   1       44.99       41.17      6.54 o 
   2  15   1        7.80        5.83      2.58 o 
   3  15   1        1.57        4.25      3.02 o 
  -8  16   1        0.45       -2.22      6.02 o 
  -7  16   1       57.61       51.22     15.57 o 
  -6  16   1        9.04        7.77      9.11 o 
  -5  16   1        0.11        2.51      2.81 o 
  -4  16   1       51.88       45.27     10.65 o 
  -3  16   1       36.43       34.63      6.65 o 
  -2  16   1       23.14       19.27      4.07 o 
  -1  16   1        0.34        2.29      2.53 o 
   0  16   1        3.22        4.03      3.32 o 
   1  16   1       15.06       16.76      6.58 o 
   2  16   1       18.63       13.35      4.77 o 
  -7  17   1       11.79        9.15      5.73 o 
  -6  17   1       97.92       95.71     34.34 o 
  -5  17   1       12.14       11.96      5.08 o 
  -4  17   1      306.84      317.90     17.94 o 
  -3  17   1        3.28        3.51      6.20 o 
  -2  17   1       61.87       66.37      9.69 o 
  -1  17   1        6.53        7.16      3.43 o 
   0  17   1        2.97        7.94      2.91 o 
   1  17   1       90.49       57.76     14.11 o 
  -5  18   1        2.27        4.94      2.26 o 
  -4  18   1        0.10        0.61      3.92 o 
  -3  18   1      100.54       83.65     16.65 o 
  -2  18   1      104.54       92.64     10.27 o 
  -1  18   1       46.34       37.13     11.01 o 
   2 -19   2        7.00       10.29      4.96 o 
   3 -19   2       13.14        6.84      3.59 o 
   4 -19   2       25.64       24.46      8.70 o 
   0 -18   2        7.16        6.69      4.99 o 
   1 -18   2        2.14        9.11      4.96 o 
   2 -18   2       11.52       16.60      7.89 o 
   3 -18   2        3.05        3.83      3.50 o 
   4 -18   2       59.11       58.76      9.79 o 
   5 -18   2        0.01        4.64      3.44 o 
   6 -18   2      113.78      107.00     39.84 o 
  -2 -17   2        2.33        3.23      2.15 o 
  -1 -17   2        1.52        4.55      2.75 o 
   0 -17   2       67.21       79.29     19.28 o 
   1 -17   2       16.95       20.17      6.04 o 
   2 -17   2        3.66        8.41      5.87 o 
   3 -17   2        0.03        8.39      5.42 o 
   4 -17   2        5.02        5.94      7.22 o 
   5 -17   2       18.43       17.34      4.67 o 
   6 -17   2        0.50        9.22      9.78 o 
   7 -17   2       16.57       16.53      7.37 o 
  -3 -16   2        6.53       12.31      6.55 o 
  -2 -16   2      132.91      127.84     12.86 o 
  -1 -16   2       15.81       18.62      4.15 o 
   0 -16   2       39.23       33.41      6.82 o 
   1 -16   2       49.48       50.35      7.85 o 
   2 -16   2      238.86      260.01     38.04 o 
   3 -16   2        9.31       10.00      4.55 o 
   4 -16   2      190.15      199.51     16.97 o 
   5 -16   2        1.32        1.93      3.52 o 
   6 -16   2        5.91       17.60      7.02 o 
   7 -16   2        1.39        2.13      7.82 o 
   8 -16   2        9.22       12.73     10.58 o 
  -4 -15   2        7.32        6.19      3.42 o 
  -3 -15   2        0.67        4.78      2.97 o 
  -2 -15   2        0.55        6.55      3.99 o 
  -1 -15   2        8.33        9.93      3.94 o 
   0 -15   2       18.44       14.77      4.72 o 
   1 -15   2       46.26       46.74      8.84 o 
   2 -15   2        3.88        5.50      2.86 o 
   3 -15   2      448.72      474.45     17.12 o 
   4 -15   2      168.51      167.15     11.05 o 
   5 -15   2       21.72       22.69      5.79 o 
   6 -15   2       23.94       13.87      4.28 o 
   7 -15   2        5.37       11.28     10.44 o 
   8 -15   2       13.15       14.40      8.99 o 
  -4 -14   2      255.94      263.75     35.71 o 
  -3 -14   2      104.60       87.66      7.54 o 
  -2 -14   2        9.86       14.50      3.86 o 
  -1 -14   2      118.76      114.17      8.97 o 
   0 -14   2       86.99       89.61     10.95 o 
   1 -14   2       39.33       40.10      5.83 o 
   2 -14   2      584.73      617.60     17.74 o 
   3 -14   2       94.72       98.38      9.33 o 
   4 -14   2       75.68       87.41     10.20 o 
   5 -14   2      129.43      147.19     12.73 o 
   6 -14   2       14.63       15.09      4.20 o 
   7 -14   2       32.97       37.22     14.19 o 
   8 -14   2        9.03       22.38      8.66 o 
   9 -14   2       16.82       10.44      5.95 o 
  -5 -13   2       11.18       14.19      4.15 o 
  -4 -13   2       24.00       23.71      4.97 o 
  -3 -13   2       59.26       54.22      8.28 o 
  -2 -13   2       15.15       23.61      5.56 o 
  -1 -13   2      679.32      747.09     23.20 o 
   0 -13   2       31.46       37.89      6.22 o 
   1 -13   2      124.39      137.73      7.96 o 
   2 -13   2     2510.63     2629.35     66.91 o 
   3 -13   2        6.11        7.14      2.56 o 
   4 -13   2        5.98        4.97      1.78 o 
   5 -13   2      131.60      132.74     12.22 o 
   6 -13   2       11.37        8.86      3.28 o 
   7 -13   2      174.58      161.58     17.63 o 
   8 -13   2        0.08        2.39      6.65 o 
   9 -13   2       10.25       17.37     10.72 o 
  -6 -12   2       19.33       14.75      3.96 o 
  -5 -12   2      435.73      435.25     16.80 o 
  -4 -12   2      106.13       91.70     10.27 o 
  -3 -12   2      123.78      114.35     10.85 o 
  -2 -12   2      130.31      131.15     11.95 o 
  -1 -12   2        2.32        5.38      2.28 o 
   0 -12   2      583.74      614.27     19.40 o 
   1 -12   2      816.07      857.30     17.64 o 
   2 -12   2      130.29      128.66      8.60 o 
   3 -12   2      220.99      212.54     12.72 o 
   4 -12   2      435.02      432.03     11.21 o 
   5 -12   2      386.91      427.91     11.74 o 
   6 -12   2        0.59        5.09      3.69 o 
   7 -12   2       11.30       14.14     10.79 o 
   8 -12   2       12.32        9.34     11.00 o 
   9 -12   2       14.20       13.13      6.95 o 
  -6 -11   2        0.24        4.73      3.72 o 
  -5 -11   2       75.65       78.83      6.43 o 
  -4 -11   2      144.09      140.41     10.14 o 
  -3 -11   2       31.51       32.19      4.62 o 
  -2 -11   2      871.99      917.96     17.52 o 
  -1 -11   2        1.47        4.33      2.49 o 
   0 -11   2       92.50      115.69     11.72 o 
   1 -11   2     1031.16     1024.29     46.78 o 
   2 -11   2      243.89      231.59      8.49 o 
   3 -11   2     1562.14     1545.02     32.93 o 
   4 -11   2       13.78       18.52      3.19 o 
   5 -11   2      119.66       95.99      5.98 o 
   6 -11   2      362.21      388.73     26.19 o 
   7 -11   2       35.33       47.12     17.65 o 
   8 -11   2        0.06        6.53      6.23 o 
   9 -11   2        4.07        5.90      6.18 o 
  -7 -10   2        3.52        4.75      3.54 o 
  -6 -10   2        0.38        2.63      3.08 o 
  -5 -10   2       35.53       31.71      6.61 o 
  -4 -10   2      208.80      231.27     15.38 o 
  -3 -10   2      230.38      218.91      7.91 o 
  -2 -10   2      328.18      329.22     12.03 o 
  -1 -10   2      284.99      284.16     10.98 o 
   0 -10   2       19.57       35.29      4.43 o 
   1 -10   2      283.18      270.92      9.42 o 
   2 -10   2      161.31      167.68      8.57 o 
   3 -10   2     1164.88     1142.75     14.82 o 
   4 -10   2      139.25      126.28      9.02 o 
   5 -10   2      717.12      740.85     18.96 o 
   6 -10   2        0.72        1.53      1.46 o 
   7 -10   2       92.87       98.59     18.00 o 
   8 -10   2      430.23      426.35     19.87 o 
   9 -10   2       28.96       27.46      9.43 o 
  10 -10   2        0.30        5.55      9.60 o 
  -7  -9   2        6.83        6.85      3.50 o 
  -6  -9   2       22.48       24.05      4.04 o 
  -5  -9   2       22.09       24.52      4.79 o 
  -4  -9   2      422.67      438.13     14.03 o 
  -3  -9   2      192.19      208.11      9.10 o 
  -2  -9   2      746.13      742.16     21.16 o 
  -1  -9   2      877.62      963.08     44.67 o 
   0  -9   2      303.33      296.49     10.24 o 
   1  -9   2       28.01       34.60      4.43 o 
   2  -9   2        3.35        4.20      3.77 o 
   3  -9   2      244.99      248.43      6.91 o 
   4  -9   2      287.92      300.53      6.25 o 
   5  -9   2     2468.01     2378.40     35.35 o 
   6  -9   2     1721.85     1574.90     26.12 o 
   7  -9   2       66.42       78.22     11.73 o 
   8  -9   2       47.94       47.68     11.03 o 
   9  -9   2       72.40       78.56     11.54 o 
  10  -9   2       24.66       17.46      8.38 o 
  -8  -8   2       19.99       29.66      8.40 o 
  -7  -8   2       19.86       13.52      3.83 o 
  -6  -8   2       59.04       63.43      6.46 o 
  -5  -8   2      144.40      159.41     11.41 o 
  -4  -8   2      131.20      133.70      7.33 o 
  -3  -8   2        7.26        9.12      4.88 o 
  -2  -8   2     1769.91     1944.30     34.61 o 
  -1  -8   2     2303.90     2457.17     77.80 o 
   0  -8   2      237.10      221.05      8.01 o 
   1  -8   2     1509.53     1527.74     21.03 o 
   2  -8   2      423.29      438.80     14.91 o 
   3  -8   2      443.11      412.75     10.55 o 
   4  -8   2      926.37      900.79     11.34 o 
   5  -8   2      523.77      477.86     11.30 o 
   6  -8   2      258.52      223.67     18.91 o 
   7  -8   2      198.53      185.05     21.83 o 
   8  -8   2        8.87       12.76      4.10 o 
   9  -8   2       14.82       26.50     10.14 o 
  10  -8   2       16.98       18.23      7.44 o 
  -8  -7   2        1.98        3.38      2.87 o 
  -7  -7   2       26.33       25.07      7.19 o 
  -6  -7   2       15.37        9.89      3.41 o 
  -5  -7   2       22.11       23.62      4.82 o 
  -4  -7   2       40.52       42.22      5.27 o 
  -3  -7   2      633.45      613.76     16.53 o 
  -2  -7   2      387.68      417.58     13.40 o 
  -1  -7   2     1416.33     1589.39     16.17 o 
   0  -7   2     1123.15     1184.98     21.74 o 
   1  -7   2      332.15      290.83     10.72 o 
   2  -7   2      248.60      239.19      4.54 o 
   3  -7   2      506.81      485.00      9.16 o 
   4  -7   2     1725.70     1635.67     18.77 o 
   5  -7   2      806.58      747.99     10.84 o 
   6  -7   2     4615.95     4683.46    146.64 o 
   7  -7   2      729.13      671.70     15.27 o 
   8  -7   2      502.61      535.62     27.29 o 
   9  -7   2       32.00       35.99     10.10 o 
  10  -7   2      132.60      127.10     25.21 o 
  -9  -6   2       13.74        8.22      7.70 o 
  -8  -6   2       12.64       18.71      5.36 o 
  -7  -6   2       65.68       69.87      8.39 o 
  -6  -6   2      743.48      821.34     41.15 o 
  -5  -6   2        7.60        4.38      3.63 o 
  -4  -6   2        9.36       11.33      4.08 o 
  -3  -6   2      257.79      269.23      9.94 o 
  -2  -6   2     3183.97     3149.33     31.18 o 
  -1  -6   2     2258.01     2220.23     26.21 o 
   0  -6   2        3.01        6.24      1.43 o 
   1  -6   2      618.34      514.46      6.75 o 
   2  -6   2      119.26      154.89      3.08 o 
   3  -6   2     7425.55     7592.21     51.84 o 
   4  -6   2      114.10       82.26      3.09 o 
   5  -6   2      524.79      498.45      9.55 o 
   6  -6   2      638.48      645.41     17.88 o 
   7  -6   2        8.43       10.31      2.38 o 
   8  -6   2      152.78      164.56     19.76 o 
   9  -6   2        0.00        3.23      3.04 o 
  10  -6   2      180.99      130.78     48.66 o 
  -9  -5   2       78.40       78.02     10.76 o 
  -8  -5   2        1.87        2.05      2.10 o 
  -7  -5   2      128.25      130.51     10.08 o 
  -6  -5   2      194.06      190.05      7.49 o 
  -5  -5   2     1046.27     1031.93     21.66 o 
  -4  -5   2      194.91      221.52     11.73 o 
  -3  -5   2     1076.86     1179.89     21.56 o 
  -2  -5   2      957.20      957.47     17.81 o 
  -1  -5   2      379.99      422.32      5.76 o 
   0  -5   2       49.96       50.89      3.62 o 
   1  -5   2      564.36      495.89      5.78 o 
   2  -5   2     2084.42     2035.73     17.12 o 
   3  -5   2       37.66       46.29      3.91 o 
   4  -5   2      139.33      145.14      4.36 o 
   5  -5   2       72.49       66.50      4.77 o 
   6  -5   2     1418.41     1385.85     22.72 o 
   7  -5   2       81.38       79.44      6.03 o 
   8  -5   2       30.12       25.83      6.21 o 
   9  -5   2       32.46       20.62      4.55 o 
  10  -5   2       28.67       23.59      8.51 o 
  -9  -4   2       85.93       85.09     12.36 o 
  -8  -4   2      235.66      234.37     23.69 o 
  -7  -4   2       83.11       83.09      7.45 o 
  -6  -4   2      627.90      602.45     20.53 o 
  -5  -4   2      157.85      147.27      6.28 o 
  -4  -4   2      498.89      492.07     11.65 o 
  -3  -4   2       35.98       39.45      3.81 o 
  -2  -4   2      296.06      195.21      3.98 o 
  -1  -4   2      736.62      610.19      7.37 o 
   0  -4   2        9.60        9.79      1.50 o 
   1  -4   2     1147.62     1090.00     11.58 o 
   2  -4   2     3981.92     4055.97     21.09 o 
   3  -4   2      538.77      690.72      8.01 o 
   4  -4   2      164.21      170.23      4.98 o 
   5  -4   2      456.24      412.90     11.30 o 
   6  -4   2      337.87      296.91      8.22 o 
   7  -4   2      859.99      845.65     11.68 o 
   8  -4   2       46.08       41.08      7.89 o 
   9  -4   2       41.30       33.57      6.79 o 
  10  -4   2       12.96       13.55      4.38 o 
  -9  -3   2       12.12       11.04      4.76 o 
  -8  -3   2       24.60       29.41      8.11 o 
  -7  -3   2       16.16       22.70      4.89 o 
  -6  -3   2      439.50      472.86     14.85 o 
  -5  -3   2      620.34      615.73     17.32 o 
  -4  -3   2      359.62      310.55      8.97 o 
  -3  -3   2     1162.23     1191.67     16.11 o 
  -2  -3   2       74.63       72.36      3.44 o 
  -1  -3   2     1719.73     1906.22     11.58 o 
   1  -3   2      133.30      131.74      3.78 o 
   2  -3   2      152.26      142.83      3.52 o 
   3  -3   2     2438.54     2438.44     12.48 o 
   4  -3   2     2876.82     2672.22     19.03 o 
   5  -3   2       26.36       33.95      3.92 o 
   6  -3   2      166.22      159.23      7.33 o 
   7  -3   2       16.67       19.72      2.98 o 
   8  -3   2        7.85        9.96      4.08 o 
   9  -3   2      196.32      203.40     10.35 o 
  10  -3   2        5.15        5.67      5.50 o 
 -10  -2   2       85.51       74.63     14.39 o 
  -9  -2   2       53.84       48.84     10.76 o 
  -8  -2   2        2.94        6.66      4.04 o 
  -7  -2   2      557.08      555.64     10.77 o 
  -6  -2   2      568.98      596.33     15.73 o 
  -5  -2   2      153.76      168.37     11.28 o 
  -4  -2   2     2088.67     2255.83     19.54 o 
  -3  -2   2      275.42      241.02      5.11 o 
  -2  -2   2       27.70       23.93      1.62 o 
  -1  -2   2       37.84       44.60      1.76 o 
   0  -2   2     1067.72     1016.63      9.70 o 
   1  -2   2      539.48      535.60      5.00 o 
   2  -2   2       10.77       15.80      1.57 o 
   3  -2   2       29.29       32.53      2.96 o 
   4  -2   2     2219.54     2459.47     25.68 o 
   5  -2   2      351.35      372.34     10.30 o 
   6  -2   2      856.66      869.40     29.48 o 
   7  -2   2     1845.14     1883.46     44.72 o 
   8  -2   2        6.35        9.99      4.04 o 
   9  -2   2       42.94       33.50      8.09 o 
  10  -2   2      272.79      321.12     33.73 o 
 -10  -1   2       60.09       46.75     14.27 o 
  -9  -1   2       13.67       15.67      4.15 o 
  -8  -1   2      315.05      325.88     50.94 o 
  -7  -1   2        3.37        6.28      2.65 o 
  -6  -1   2      207.53      198.85      7.26 o 
  -5  -1   2      852.78      882.64     21.09 o 
  -4  -1   2     2410.15     2388.30     24.26 o 
  -3  -1   2     1795.58     1765.42     11.04 o 
  -2  -1   2     2803.32     2422.55     24.93 o 
  -1  -1   2     3135.04     2972.55     19.24 o 
   1  -1   2       18.00       18.91      1.76 o 
   2  -1   2     4541.36     4379.48     14.23 o 
   3  -1   2      323.86      291.78      4.50 o 
   4  -1   2        8.16        8.22      1.46 o 
   5  -1   2       18.71       20.83      2.65 o 
   6  -1   2       35.81       37.11      4.67 o 
   7  -1   2        0.02        2.42      2.29 o 
   8  -1   2        6.03       10.40      6.60 o 
   9  -1   2       29.87       32.88      7.28 o 
  10  -1   2      109.16       91.69     17.38 o 
 -10   0   2       44.18       31.68      7.32 o 
  -9   0   2       14.78       18.77      5.12 o 
  -8   0   2       72.42       80.80     16.99 o 
  -7   0   2      132.31      129.91      9.13 o 
  -6   0   2      722.42      693.70     25.27 o 
  -5   0   2        4.62        8.43      1.20 o 
  -4   0   2     2652.58     2742.18     25.97 o 
  -3   0   2     3156.78     2949.73     19.53 o 
  -2   0   2     7850.83     7559.33     31.46 o 
  -1   0   2      148.48      132.40      5.12 o 
   1   0   2      521.69      479.36      5.86 o 
   2   0   2      133.32      168.20      4.13 o 
   3   0   2      285.50      329.99      5.19 o 
   4   0   2     1101.18     1130.61     39.98 o 
   5   0   2      148.62      132.60     16.97 o 
   6   0   2      391.15      396.51     11.88 o 
   7   0   2      493.92      525.89     11.09 o 
   8   0   2      120.61      134.14     17.49 o 
   9   0   2        1.25        4.09      3.70 o 
 -10   1   2       86.50       75.53     14.47 o 
  -9   1   2       42.46       41.07      7.70 o 
  -8   1   2       77.42       73.61      8.42 o 
  -7   1   2      680.44      722.53     50.78 o 
  -6   1   2      991.16      910.09     24.37 o 
  -5   1   2      507.12      490.03     20.07 o 
  -4   1   2      438.32      422.65      8.69 o 
  -3   1   2      169.11      175.75      4.01 o 
  -1   1   2      235.27      203.14      4.79 o 
   2   1   2      208.60      167.16      3.76 o 
   3   1   2      275.10      261.70      5.85 o 
   4   1   2      123.45      138.26      9.88 o 
   5   1   2       53.08       69.91      9.97 o 
   6   1   2        6.13        5.34      2.20 o 
   7   1   2      200.23      195.34     12.48 o 
   8   1   2       17.96       15.89      4.86 o 
   9   1   2        3.77        7.96      3.36 o 
 -10   2   2        9.66        9.55      3.86 o 
  -9   2   2      137.81      134.66     32.37 o 
  -8   2   2        1.82        6.17      4.11 o 
  -7   2   2      481.76      471.03     18.86 o 
  -6   2   2       16.64       18.05      4.61 o 
  -5   2   2     1582.06     1687.50     30.22 o 
  -4   2   2      417.27      429.55     18.06 o 
  -3   2   2    11568.30    12515.01     85.84 o 
  -2   2   2     1403.37     1376.57     12.11 o 
  -1   2   2      710.85      662.99      7.34 o 
   0   2   2     6377.50     6255.52     22.53 o 
   1   2   2     2360.58     2356.73     10.51 o 
   2   2   2      470.60      429.75      6.65 o 
   3   2   2      169.78      148.99      5.43 o 
   4   2   2        6.88        7.37      2.18 o 
   5   2   2      247.50      232.78      7.93 o 
   6   2   2      117.83      104.70      6.15 o 
   7   2   2       34.77       31.78      4.36 o 
   8   2   2       39.60       32.76      4.53 o 
   9   2   2      166.97      168.54     24.95 o 
 -10   3   2        5.53        6.02      3.81 o 
  -9   3   2       14.80       15.12      4.47 o 
  -8   3   2        0.96        3.63      3.30 o 
  -7   3   2     1053.48     1071.15     25.78 o 
  -6   3   2      122.77      145.19     19.07 o 
  -5   3   2      968.32      950.93     24.05 o 
  -4   3   2        3.60        6.23      1.78 o 
  -3   3   2     1428.88     1588.59      8.63 o 
  -2   3   2       34.40       40.51      1.75 o 
  -1   3   2     2880.40     2703.19     18.97 o 
   1   3   2      474.58      518.77      5.98 o 
   2   3   2       30.30       20.19      1.97 o 
   3   3   2      171.57      172.37     14.58 o 
   4   3   2      190.90      204.05      7.99 o 
   5   3   2       67.70       70.35      9.74 o 
   6   3   2      177.79      163.07     11.19 o 
   7   3   2       52.91       55.20      6.28 o 
   8   3   2       74.50       66.70      9.36 o 
   9   3   2       11.19        7.32      3.85 o 
 -10   4   2       15.81       14.33      4.46 o 
  -9   4   2       21.54       30.99      6.29 o 
  -8   4   2       68.20       69.42      8.54 o 
  -7   4   2      119.56      140.06     17.85 o 
  -6   4   2      805.42      751.07     23.73 o 
  -5   4   2       73.49       73.79      9.54 o 
  -4   4   2     4174.71     4083.35    101.34 o 
  -3   4   2      977.13      826.50      8.22 o 
  -2   4   2        0.05        2.43      1.25 o 
  -1   4   2       11.04       12.74      1.53 o 
   0   4   2      136.48       97.77      3.37 o 
   1   4   2     3843.85     3704.09     22.53 o 
   2   4   2      179.03      188.93      4.82 o 
   3   4   2       25.35       31.29      3.36 o 
   4   4   2      126.18      122.24     14.40 o 
   5   4   2      423.56      437.52     17.41 o 
   6   4   2      289.18      292.67     16.78 o 
   7   4   2      149.38      150.82     16.80 o 
   8   4   2       68.00       65.80      6.89 o 
 -10   5   2      138.13      153.60     18.23 o 
  -9   5   2       24.81       22.42      6.45 o 
  -8   5   2      204.86      235.93     27.97 o 
  -7   5   2        4.21        9.06      4.47 o 
  -6   5   2     1394.40     1376.01     28.68 o 
  -5   5   2       99.13      113.48     15.00 o 
  -4   5   2      136.45      131.03      4.33 o 
  -3   5   2     2640.17     2643.77     28.61 o 
  -2   5   2      564.82      649.78      7.73 o 
  -1   5   2       36.38       35.96      2.21 o 
   0   5   2      134.72      132.98      3.66 o 
   1   5   2    10280.03    10767.48    131.72 o 
   2   5   2        5.78        6.92      2.23 o 
   3   5   2       56.75       61.48      6.22 o 
   4   5   2       22.77       23.92      4.05 o 
   5   5   2      117.90      113.33      9.50 o 
   6   5   2      522.46      557.50     16.32 o 
   7   5   2      125.12      156.19      9.81 o 
   8   5   2       12.18        8.68      3.60 o 
 -10   6   2      381.78      410.27     43.69 o 
  -9   6   2       16.61       18.48      5.88 o 
  -8   6   2      122.50      136.67     29.94 o 
  -7   6   2      801.24      798.63     22.47 o 
  -6   6   2       99.25       96.06      6.82 o 
  -5   6   2       44.78       36.54      2.46 o 
  -4   6   2        2.52        3.55      0.99 o 
  -3   6   2      436.26      423.77      8.40 o 
  -2   6   2     1425.27     1378.15     15.00 o 
  -1   6   2      861.28      752.28      8.38 o 
   0   6   2       49.99       45.08      4.38 o 
   1   6   2     2189.13     2154.22     64.11 o 
   2   6   2       22.77       29.66      3.94 o 
   3   6   2      961.73      955.57     17.55 o 
   4   6   2        0.41        5.10      2.49 o 
   5   6   2        2.23        6.74      3.12 o 
   6   6   2       96.07       89.66      8.76 o 
   7   6   2      256.26      250.33     11.73 o 
   8   6   2      135.66      125.58     10.00 o 
 -10   7   2        1.70        4.75      4.74 o 
  -9   7   2       37.34       41.81      8.24 o 
  -8   7   2      120.04      119.34     13.34 o 
  -7   7   2      204.44      212.07     19.31 o 
  -6   7   2        9.95       17.51      4.66 o 
  -5   7   2       61.71       63.30      4.42 o 
  -4   7   2      197.51      188.73      7.29 o 
  -3   7   2      212.24      213.48      5.40 o 
  -2   7   2       88.10       92.23      4.04 o 
  -1   7   2        0.33        2.57      2.32 o 
   0   7   2      711.63      711.47     21.27 o 
   1   7   2      181.05      186.18     18.96 o 
   2   7   2     2777.76     3011.70     48.55 o 
   3   7   2      171.31      162.31      8.61 o 
   4   7   2       20.01       20.72      4.08 o 
   5   7   2      141.28      154.59     14.34 o 
   6   7   2      400.42      447.45     29.47 o 
   7   7   2        7.82       10.06      2.86 o 
 -10   8   2       70.76       57.27     13.18 o 
  -9   8   2      438.79      477.08     18.89 o 
  -8   8   2       33.18       29.97      8.17 o 
  -7   8   2      161.00      163.75     11.43 o 
  -6   8   2        0.17        6.59      9.35 o 
  -5   8   2     1146.90     1149.95     15.64 o 
  -4   8   2        3.08        5.54      1.87 o 
  -3   8   2      228.16      239.27      8.37 o 
  -2   8   2      255.79      244.62      8.36 o 
  -1   8   2     2686.38     2689.94     36.79 o 
   0   8   2     1751.23     1873.58     39.66 o 
   1   8   2      454.94      483.72     13.88 o 
   2   8   2      222.80      263.14     14.75 o 
   3   8   2        1.17        4.85      2.57 o 
   4   8   2       47.47       49.72      7.30 o 
   5   8   2       25.57       18.79      3.35 o 
   6   8   2        0.75        4.37      2.61 o 
   7   8   2       54.69       56.17     11.55 o 
 -10   9   2      107.96      103.46     23.64 o 
  -9   9   2      259.29      293.02     14.37 o 
  -8   9   2       13.54       17.89      4.38 o 
  -7   9   2       25.66       27.71      5.15 o 
  -6   9   2      106.06      105.23      9.40 o 
  -5   9   2       41.40       43.78      5.30 o 
  -4   9   2        6.46        9.18      2.90 o 
  -3   9   2      783.54      785.69     14.82 o 
  -2   9   2      810.43      870.81     15.39 o 
  -1   9   2      384.06      393.13     13.97 o 
   0   9   2      984.14     1021.22     18.71 o 
   1   9   2     3413.94     3649.79     55.16 o 
   2   9   2       14.13       18.57      5.19 o 
   3   9   2      173.18      161.66      7.94 o 
   4   9   2       76.39       80.32      6.83 o 
   5   9   2       53.62       62.74      6.45 o 
   6   9   2      178.38      185.58     17.79 o 
   7   9   2       13.80        5.09      2.90 o 
 -10  10   2       14.65       18.56      7.07 o 
  -9  10   2      150.52      168.23     42.56 o 
  -8  10   2        0.23       -0.13      3.25 o 
  -7  10   2       10.91       11.96      3.50 o 
  -6  10   2      261.74      238.66      8.98 o 
  -5  10   2      130.49      120.87     18.50 o 
  -4  10   2       21.47       23.49      4.05 o 
  -3  10   2      383.02      386.15     19.76 o 
  -2  10   2      649.36      689.03     18.18 o 
  -1  10   2      475.34      463.69     21.04 o 
   0  10   2        7.92       12.93      4.03 o 
   1  10   2     3462.38     3503.14     60.95 o 
   2  10   2      570.19      560.95     19.30 o 
   3  10   2        1.38        3.82      2.80 o 
   4  10   2       18.35       23.99      4.63 o 
   5  10   2        3.24        5.12      3.32 o 
   6  10   2        9.90       10.33      4.17 o 
 -10  11   2        2.36        4.17      4.99 o 
  -9  11   2       16.65       10.49      8.75 o 
  -8  11   2      496.76      491.65     18.44 o 
  -7  11   2       30.44       26.49      6.11 o 
  -6  11   2       14.83       17.44      6.40 o 
  -5  11   2      737.59      742.98     16.96 o 
  -4  11   2      200.53      216.82      9.61 o 
  -3  11   2      379.37      379.80     12.30 o 
  -2  11   2       72.78       70.13      7.74 o 
  -1  11   2      314.55      364.33     15.86 o 
   0  11   2      128.63      131.09     10.68 o 
   1  11   2      149.15      158.05     11.16 o 
   2  11   2      114.98      115.81     10.60 o 
   3  11   2       91.97       91.12     10.17 o 
   4  11   2       21.84       21.08      4.52 o 
   5  11   2        2.85        7.08      3.28 o 
  -9  12   2       69.88       90.07     21.04 o 
  -8  12   2        2.72        5.95      5.66 o 
  -7  12   2       47.32       48.35     11.87 o 
  -6  12   2      196.43      198.78     21.11 o 
  -5  12   2        7.05       10.44      3.09 o 
  -4  12   2      201.06      197.43      7.86 o 
  -3  12   2        0.02        5.33      3.03 o 
  -2  12   2      836.96      818.70     24.27 o 
  -1  12   2      173.03      197.28     23.23 o 
   0  12   2      110.21      115.46      7.23 o 
   1  12   2       83.06       99.21      7.49 o 
   2  12   2      550.11      552.15     24.16 o 
   3  12   2        0.11        5.38      2.75 o 
   4  12   2       21.10       27.00      5.61 o 
   5  12   2       18.77       10.07      5.25 o 
  -9  13   2       72.62       62.62     23.03 o 
  -8  13   2       72.79       87.43     20.36 o 
  -7  13   2       11.36       13.13      9.39 o 
  -6  13   2       72.35       62.84      8.18 o 
  -5  13   2      766.93      769.53     19.40 o 
  -4  13   2      150.16      152.51      8.55 o 
  -3  13   2       56.70       65.63      8.07 o 
  -2  13   2      124.60      132.43     13.81 o 
  -1  13   2     1034.44     1089.86     43.44 o 
   0  13   2      214.01      212.27     11.84 o 
   1  13   2        5.97        6.62      3.32 o 
   2  13   2       10.65        5.38      3.11 o 
   3  13   2        7.05        7.27      3.18 o 
   4  13   2       18.33       16.11      4.03 o 
  -9  14   2       17.55       29.99     12.24 o 
  -8  14   2       77.02       73.20     29.96 o 
  -7  14   2       19.00       21.72     12.78 o 
  -6  14   2       50.76       63.88     19.19 o 
  -5  14   2        7.10        9.71      6.94 o 
  -4  14   2      345.31      353.17     14.79 o 
  -3  14   2        0.02        6.06      3.31 o 
  -2  14   2      106.12      101.39      9.40 o 
  -1  14   2        3.25        5.19      2.87 o 
   0  14   2       15.49       12.60      4.23 o 
   1  14   2      128.15      125.10     10.45 o 
   2  14   2      101.78       82.36     10.59 o 
   3  14   2       44.50       31.91      5.33 o 
  -8  15   2       20.28       35.25      9.60 o 
  -7  15   2      218.99      226.28     19.05 o 
  -6  15   2       96.90       93.68     26.68 o 
  -5  15   2        9.49       14.78      4.49 o 
  -4  15   2      224.45      213.40     19.61 o 
  -3  15   2       22.43       27.90      5.32 o 
  -2  15   2      664.46      711.49     17.63 o 
  -1  15   2      121.96      119.26     10.91 o 
   0  15   2       31.09       25.21      6.69 o 
   1  15   2        9.64        8.86      3.47 o 
   2  15   2        0.69        4.76      3.57 o 
  -7  16   2       10.64        6.91     11.05 o 
  -6  16   2        1.62        4.19      4.78 o 
  -5  16   2       62.92       50.34     16.81 o 
  -4  16   2      273.95      270.83     16.08 o 
  -3  16   2      178.28      178.65     18.59 o 
  -2  16   2       27.07       24.50      4.76 o 
  -1  16   2       17.75       19.49      4.24 o 
   0  16   2        3.35        7.58      3.48 o 
   1  16   2      103.36      112.90     20.31 o 
  -6  17   2      298.78      303.20     58.07 o 
  -5  17   2        0.02        2.46      2.98 o 
  -4  17   2       33.24       26.15     10.81 o 
  -3  17   2       47.94       47.51      8.67 o 
  -2  17   2       64.63       57.35      7.88 o 
  -1  17   2       18.41       10.98      3.64 o 
   0  17   2        7.17        7.62      6.02 o 
  -5  18   2       12.61       13.41      8.05 o 
  -4  18   2      169.78      127.81     44.97 o 
  -3  18   2       25.86       19.64      6.93 o 
  -2  18   2       70.68       41.97     15.28 o 
   1 -19   3        1.96        2.57      3.91 o 
   2 -19   3      201.18      184.43     29.82 o 
   3 -19   3      197.62      205.20     14.68 o 
   4 -19   3        4.80        5.59      3.96 o 
  -1 -18   3        6.59        8.94      9.15 o 
   0 -18   3        7.41       16.13      5.88 o 
   1 -18   3        0.43        7.50      5.48 o 
   2 -18   3       79.16       70.94      9.28 o 
   3 -18   3       26.39       39.21     10.84 o 
   4 -18   3       13.39       15.73      6.54 o 
   5 -18   3        3.61        7.28      3.99 o 
   6 -18   3        5.38        4.28      7.16 o 
  -2 -17   3       12.98       10.84      4.55 o 
  -1 -17   3       13.46        5.95      3.58 o 
   0 -17   3       14.67        6.96      4.60 o 
   1 -17   3       51.49       54.72      9.09 o 
   2 -17   3        3.97        7.35      5.22 o 
   3 -17   3      849.55      885.55     21.16 o 
   4 -17   3        7.05        8.00      5.29 o 
   5 -17   3        0.24        2.93      5.78 o 
   6 -17   3       16.49       19.85      9.53 o 
   7 -17   3      193.64      164.37     53.46 o 
  -3 -16   3       69.52       67.85      6.19 o 
  -2 -16   3       40.75       24.98      5.93 o 
  -1 -16   3       40.66       40.08      5.55 o 
   0 -16   3       39.72       37.07      7.39 o 
   1 -16   3        9.36       10.91      8.94 o 
   2 -16   3       38.57       41.87      8.04 o 
   3 -16   3       21.23       26.28      5.45 o 
   4 -16   3      484.81      494.18     20.61 o 
   5 -16   3       74.80       64.29     11.73 o 
   7 -16   3        8.65       19.19     12.01 o 
   8 -16   3        6.41       17.46     10.81 o 
  -4 -15   3        2.80        7.74      3.28 o 
  -3 -15   3       99.97       98.81     13.85 o 
  -2 -15   3       24.10       23.70      3.81 o 
  -1 -15   3       25.69       28.92      5.15 o 
   0 -15   3      119.53      122.23     14.34 o 
   1 -15   3      215.68      220.12     14.78 o 
   2 -15   3      157.47      145.72     22.21 o 
   3 -15   3      239.30      247.83     15.22 o 
   4 -15   3      108.36      115.30     14.75 o 
   5 -15   3      218.62      247.73     32.63 o 
   6 -15   3       22.99       19.55      7.03 o 
   7 -15   3      125.12      131.69     24.18 o 
   8 -15   3       22.17       31.67     12.34 o 
  -5 -14   3       97.64       87.98     12.43 o 
  -4 -14   3      119.98      120.58      9.10 o 
  -3 -14   3       30.03       30.50      5.68 o 
  -2 -14   3        4.47        4.73      2.89 o 
  -1 -14   3       69.03       61.96      7.98 o 
   0 -14   3       86.64       76.59      9.08 o 
   1 -14   3       22.60       21.14      4.24 o 
   2 -14   3       32.59       28.44      5.01 o 
   3 -14   3       62.71       56.91      7.01 o 
   4 -14   3        3.15        5.85      4.73 o 
   5 -14   3        3.56        6.35      3.63 o 
   6 -14   3       36.89       41.71     11.76 o 
   7 -14   3       23.63       23.99      8.97 o 
   8 -14   3       31.79       28.49      8.71 o 
   9 -14   3        2.72       10.11      5.50 o 
  -5 -13   3        0.16        9.37      4.10 o 
  -4 -13   3        7.17        9.15      7.14 o 
  -3 -13   3        7.80        8.15      3.55 o 
  -2 -13   3      160.03      169.02     10.36 o 
  -1 -13   3       90.88       87.56      8.95 o 
   0 -13   3       84.45       78.83      8.84 o 
   1 -13   3      822.54      856.14     16.97 o 
   2 -13   3        3.01        5.97      2.37 o 
   3 -13   3       14.19       14.12      3.30 o 
   4 -13   3      338.50      364.87     14.83 o 
   5 -13   3       57.56       68.61      7.95 o 
   6 -13   3        0.15        4.13      3.76 o 
   7 -13   3      208.20      206.10     16.55 o 
   8 -13   3       35.97       39.56     15.54 o 
  -6 -12   3        1.18        4.94      2.61 o 
  -5 -12   3      162.77      145.47     20.66 o 
  -4 -12   3      302.39      304.69     11.21 o 
  -3 -12   3       60.93       66.45      6.72 o 
  -2 -12   3      172.05      192.23     14.82 o 
  -1 -12   3      213.40      195.67     15.52 o 
   0 -12   3      330.29      346.39      8.88 o 
   1 -12   3      165.18      188.87     10.08 o 
   2 -12   3      938.24      883.96     18.97 o 
   3 -12   3      536.05      503.61     27.90 o 
   4 -12   3     1027.74     1057.11     25.82 o 
   5 -12   3       62.12       53.68      6.53 o 
   6 -12   3        6.35       18.89      8.97 o 
   7 -12   3      424.01      443.25     21.42 o 
   8 -12   3       81.72       64.37     30.34 o 
   9 -12   3       34.14       44.29     13.55 o 
  -6 -11   3        3.97        5.84      3.61 o 
  -5 -11   3        0.01        5.46      3.27 o 
  -4 -11   3      161.21      176.40     14.21 o 
  -3 -11   3      163.07      162.24      8.60 o 
  -2 -11   3       91.49       85.78      7.96 o 
  -1 -11   3      237.69      247.51      8.85 o 
   0 -11   3     1771.68     1824.20     30.91 o 
   1 -11   3       29.63       29.05      4.05 o 
   2 -11   3        1.16        5.00      1.67 o 
   3 -11   3       96.28       90.48      4.64 o 
   4 -11   3      208.64      201.60      7.54 o 
   5 -11   3      454.83      397.30     19.40 o 
   6 -11   3       10.82        6.47      2.68 o 
   7 -11   3       44.18       55.85     14.68 o 
   8 -11   3       21.91       33.85      9.36 o 
  10 -11   3        2.22        0.35      5.45 o 
  -7 -10   3        4.77        8.05      3.74 o 
  -6 -10   3      105.14       99.83     16.07 o 
  -5 -10   3      171.74      185.80     19.95 o 
  -4 -10   3      715.64      728.48     24.73 o 
  -3 -10   3      134.93      161.63     17.26 o 
  -2 -10   3      365.72      353.10     10.51 o 
  -1 -10   3      267.46      245.63     12.22 o 
   0 -10   3        0.59        4.68      2.53 o 
   1 -10   3        3.90        3.26      1.48 o 
   2 -10   3       49.05       37.54      5.02 o 
   3 -10   3      456.13      416.88      9.21 o 
   4 -10   3      162.40      148.26     13.15 o 
   5 -10   3        0.87        2.27      1.31 o 
   6 -10   3      166.98      133.15     10.44 o 
   7 -10   3        0.20        6.74      5.43 o 
   8 -10   3      275.10      277.78     45.62 o 
   9 -10   3       87.75       73.01     24.98 o 
  10 -10   3       27.79       20.46     11.96 o 
  -7  -9   3        0.27        2.30      2.51 o 
  -6  -9   3       34.24       35.27      5.58 o 
  -5  -9   3      124.18      134.55     11.27 o 
  -4  -9   3      395.21      375.88     13.69 o 
  -3  -9   3      143.01      138.62      8.25 o 
  -2  -9   3      303.36      275.95     10.07 o 
  -1  -9   3       58.92       59.88      7.16 o 
   0  -9   3      414.84      359.33     10.36 o 
   1  -9   3      232.20      240.12     11.10 o 
   2  -9   3      788.87      816.50     16.12 o 
   3  -9   3      117.72      131.45      4.61 o 
   4  -9   3      194.39      200.43      5.50 o 
   5  -9   3     2186.34     2176.40     32.39 o 
   6  -9   3      203.51      177.39      9.86 o 
   7  -9   3       87.85       59.27      7.06 o 
   8  -9   3       45.73       38.65      9.48 o 
   9  -9   3        1.04        1.90      3.93 o 
  10  -9   3      146.25      129.47     36.49 o 
  -8  -8   3       36.55       26.06      6.26 o 
  -7  -8   3      240.79      273.23     26.02 o 
  -6  -8   3      122.27      127.96      9.97 o 
  -5  -8   3      210.60      241.80     12.38 o 
  -4  -8   3       12.40       10.36      3.18 o 
  -3  -8   3       73.48       68.12      9.53 o 
  -2  -8   3     2702.03     2890.38     40.30 o 
  -1  -8   3      386.49      396.27     14.92 o 
   0  -8   3     1200.06     1198.26     16.85 o 
   1  -8   3       10.62       24.72      4.42 o 
   2  -8   3      149.10      118.62      4.22 o 
   3  -8   3       87.44      101.87      2.24 o 
   4  -8   3       35.01       42.47      3.33 o 
   5  -8   3      370.30      352.30      8.88 o 
   6  -8   3     1830.05     1773.78     28.16 o 
   7  -8   3       75.70       58.40      7.10 o 
   8  -8   3      141.98      169.43     19.14 o 
   9  -8   3      201.96      206.83     59.55 o 
  10  -8   3       49.26       47.12     19.52 o 
  -8  -7   3        3.68        7.70      5.57 o 
  -7  -7   3        5.38        4.96      3.33 o 
  -6  -7   3      294.89      308.88     10.33 o 
  -5  -7   3       55.07       67.89      6.53 o 
  -4  -7   3       63.32       56.38      6.19 o 
  -3  -7   3        0.21        2.74      3.03 o 
  -2  -7   3      593.56      594.98     20.06 o 
  -1  -7   3     4481.36     4724.23     51.27 o 
   0  -7   3       40.16       39.19      4.00 o 
   1  -7   3       23.34       42.32      3.83 o 
   2  -7   3      844.48      858.45     11.28 o 
   3  -7   3       71.78      103.23      3.23 o 
   4  -7   3       93.80      110.20      3.08 o 
   5  -7   3        8.89        8.06      1.24 o 
   6  -7   3       65.86       57.49      6.72 o 
   7  -7   3      308.28      278.75     21.69 o 
   8  -7   3      319.62      316.42     20.48 o 
   9  -7   3       40.03       43.61     15.66 o 
  10  -7   3       99.97       80.87     29.00 o 
  -9  -6   3        0.53        6.32      4.23 o 
  -8  -6   3       28.69       16.92      4.50 o 
  -7  -6   3      207.97      202.84     22.19 o 
  -6  -6   3       11.92       15.06      3.37 o 
  -5  -6   3        8.08       17.83      4.31 o 
  -4  -6   3       41.54       57.86      6.35 o 
  -3  -6   3      251.23      257.62      8.23 o 
  -2  -6   3     1969.88     1996.90     21.70 o 
  -1  -6   3     2688.39     2678.03     18.02 o 
   0  -6   3     5583.72     5618.86     81.55 o 
   1  -6   3      577.69      606.63      6.44 o 
   2  -6   3     2476.28     2633.99     56.48 o 
   3  -6   3     1982.75     2027.44     32.37 o 
   4  -6   3      345.85      355.04      9.03 o 
   5  -6   3       37.43       27.40      2.77 o 
   6  -6   3      550.24      535.04     14.09 o 
   7  -6   3       44.57       45.68      5.22 o 
   8  -6   3        1.88        3.89      3.03 o 
   9  -6   3        8.35        6.37      3.06 o 
  10  -6   3      115.76      127.57     12.31 o 
  -9  -5   3       46.36       50.45      9.63 o 
  -8  -5   3      156.98      166.91     14.08 o 
  -7  -5   3        6.56        8.60      3.68 o 
  -6  -5   3      588.94      575.07     14.84 o 
  -5  -5   3      590.67      578.87     15.59 o 
  -4  -5   3     2916.77     3101.58     42.27 o 
  -3  -5   3       46.37       59.21      9.17 o 
  -2  -5   3        2.21        7.08      1.20 o 
  -1  -5   3     1304.30     1212.69     14.30 o 
   0  -5   3     1917.81     1915.81     12.96 o 
   1  -5   3     1822.86     1860.48     20.29 o 
   2  -5   3     1109.53     1186.68     11.92 o 
   3  -5   3    12724.20    12881.77    179.55 o 
   4  -5   3      897.09      826.97     10.74 o 
   5  -5   3       78.30       57.32      7.06 o 
   6  -5   3        0.04        3.43      1.61 o 
   7  -5   3      226.85      223.38      9.32 o 
   8  -5   3      439.85      417.25     30.93 o 
   9  -5   3        0.07        3.31      2.70 o 
  10  -5   3       10.74       11.00      4.61 o 
  -9  -4   3        5.41        3.39      2.76 o 
  -8  -4   3      430.21      447.32     24.36 o 
  -7  -4   3      313.63      330.59     15.77 o 
  -6  -4   3      275.22      251.20      9.35 o 
  -5  -4   3     1413.63     1437.57     24.11 o 
  -4  -4   3      395.04      353.32     11.73 o 
  -3  -4   3      284.56      259.45      6.88 o 
  -2  -4   3     4939.94     5144.42     41.42 o 
  -1  -4   3    11457.37    11736.27     74.55 o 
   0  -4   3      595.54      531.94      6.84 o 
   1  -4   3      314.21      352.61      7.69 o 
   2  -4   3     1782.34     1870.27     11.31 o 
   3  -4   3     2977.94     3097.18     14.90 o 
   4  -4   3       44.87       49.40      2.64 o 
   5  -4   3     1192.69     1186.20     16.74 o 
   6  -4   3      396.81      356.39     10.47 o 
   7  -4   3      441.89      402.30     17.26 o 
   8  -4   3       22.00       20.39      7.68 o 
   9  -4   3      341.43      369.11     21.62 o 
  10  -4   3        7.62        5.85      3.08 o 
  -9  -3   3      154.97      171.93     15.09 o 
  -8  -3   3       11.15        8.03      6.27 o 
  -7  -3   3       29.90       38.03      5.92 o 
  -6  -3   3       41.02       47.24      4.78 o 
  -5  -3   3      499.18      559.56     27.82 o 
  -4  -3   3      321.57      333.03      9.29 o 
  -3  -3   3       17.51        9.59      1.47 o 
  -2  -3   3       38.88       29.21      2.27 o 
  -1  -3   3     2428.18     2522.44     19.56 o 
   0  -3   3     3314.03     3235.12     23.08 o 
   1  -3   3      541.04      492.86      8.17 o 
   2  -3   3      561.18      500.59      5.49 o 
   3  -3   3     4754.86     5198.69     32.12 o 
   4  -3   3     2009.15     2016.71     19.91 o 
   5  -3   3       29.52       45.88      5.97 o 
   6  -3   3      303.79      286.54      8.61 o 
   7  -3   3        2.24        4.45      2.88 o 
   8  -3   3       23.08       23.94      4.07 o 
   9  -3   3        1.65        4.08      3.79 o 
  10  -3   3      118.80      135.86     15.85 o 
 -10  -2   3        0.41        4.16      4.30 o 
  -9  -2   3      125.28      160.48     27.73 o 
  -8  -2   3        2.11        3.34      3.28 o 
  -7  -2   3     1027.42     1065.37     20.70 o 
  -6  -2   3      706.21      628.92     21.47 o 
  -5  -2   3      127.55      128.27      6.15 o 
  -4  -2   3       25.43       29.07      2.40 o 
  -3  -2   3      111.03      141.17      3.38 o 
  -2  -2   3      604.49      611.30      7.37 o 
  -1  -2   3        5.52        5.31      1.03 o 
   0  -2   3      347.40      352.97     10.85 o 
   1  -2   3     3981.25     3967.96     22.72 o 
   2  -2   3      384.16      331.86      4.02 o 
   3  -2   3       23.39       23.22      2.47 o 
   4  -2   3       59.48       61.45      4.09 o 
   5  -2   3      117.40      126.91      9.88 o 
   6  -2   3      254.81      244.90      6.70 o 
   7  -2   3       32.55       37.56      5.34 o 
   8  -2   3       39.52       37.41      7.44 o 
   9  -2   3       12.78        9.23      3.68 o 
  10  -2   3       14.93        9.85      5.02 o 
 -10  -1   3        0.29        2.81      5.35 o 
  -9  -1   3       12.32       15.78      7.07 o 
  -8  -1   3       80.72       94.83     15.79 o 
  -7  -1   3     2959.25     2947.64     83.61 o 
  -6  -1   3      224.06      213.64     20.87 o 
  -5  -1   3     1553.15     1506.16     21.80 o 
  -4  -1   3     4993.27     5481.82     60.63 o 
  -2  -1   3     2082.71     2011.52     16.20 o 
  -1  -1   3     1503.96     1449.53      7.04 o 
   0  -1   3      940.64      919.14     14.59 o 
   1  -1   3     1009.47      971.48      8.66 o 
   2  -1   3       24.63       21.26      2.29 o 
   3  -1   3       56.30       36.37      2.74 o 
   4  -1   3      629.89      638.03     12.96 o 
   5  -1   3       14.75       13.88      2.39 o 
   6  -1   3     1129.24     1130.44     21.25 o 
   7  -1   3     1302.17     1335.01     17.05 o 
   8  -1   3       80.18       76.39      8.47 o 
   9  -1   3       37.74       29.42      6.74 o 
 -10   0   3      190.57      161.32     32.42 o 
  -9   0   3        1.99        7.26      6.65 o 
  -8   0   3      447.40      440.37     22.71 o 
  -7   0   3      592.33      546.07     13.30 o 
  -6   0   3       84.18       88.74      9.15 o 
  -5   0   3     1056.04     1038.31     19.70 o 
  -4   0   3        9.07        8.32      1.19 o 
  -3   0   3       23.85       26.42      1.66 o 
  -2   0   3       72.37       64.54      4.24 o 
  -1   0   3     4360.45     4388.06     30.84 o 
   0   0   3    15989.65    16431.07    100.79 o 
   1   0   3     6510.59     6379.61     34.00 o 
   2   0   3      571.91      572.15      9.71 o 
   3   0   3       79.37       80.70      4.04 o 
   4   0   3        5.53        2.62      1.30 o 
   5   0   3       94.76       81.56      6.18 o 
   6   0   3        3.98        6.57      2.55 o 
   7   0   3     1291.92     1363.46     30.25 o 
   8   0   3      301.62      306.48     33.49 o 
   9   0   3       74.01       66.98     16.41 o 
 -10   1   3       29.57       35.11      8.51 o 
  -9   1   3       17.03       15.59      5.04 o 
  -8   1   3       75.68       62.52     11.97 o 
  -7   1   3      236.83      207.67      4.70 o 
  -6   1   3        9.37        9.90      1.97 o 
  -5   1   3     1041.74     1097.77     16.57 o 
  -4   1   3      901.16      983.36     14.10 o 
  -3   1   3     4317.27     4904.88     46.68 o 
  -2   1   3     3427.85     3492.15     21.82 o 
  -1   1   3     1040.52      977.36     20.01 o 
   0   1   3     1502.07     1517.70      8.55 o 
   1   1   3      966.38      920.67     10.22 o 
   2   1   3       22.87       25.42      4.41 o 
   3   1   3     1311.80     1297.55     15.84 o 
   4   1   3      116.23      122.61      9.17 o 
   5   1   3       16.59       20.85      3.42 o 
   6   1   3       81.89       82.67     11.64 o 
   7   1   3     1683.78     1814.92     31.22 o 
   8   1   3        0.90        2.65      2.40 o 
   9   1   3       69.42       54.51     12.86 o 
 -10   2   3       51.29       51.75      9.64 o 
  -9   2   3      712.89      763.57     29.21 o 
  -8   2   3        0.27        3.78      3.26 o 
  -7   2   3     1713.80     1729.59     61.47 o 
  -6   2   3     1031.51      981.12     22.16 o 
  -4   2   3     2505.01     2575.94    167.94 o 
  -3   2   3        3.02        5.43      0.78 o 
  -2   2   3       75.68       86.95      3.37 o 
  -1   2   3     1109.14     1072.56     17.96 o 
   0   2   3     3389.32     3218.21     34.16 o 
   1   2   3     2517.16     2551.09     10.57 o 
   2   2   3      424.18      412.01      6.78 o 
   3   2   3        5.85        5.68      1.20 o 
   4   2   3     1975.88     2173.54     77.13 o 
   5   2   3      217.94      240.01      9.79 o 
   6   2   3       34.01       38.54      4.22 o 
   7   2   3      247.52      224.36     20.28 o 
   8   2   3      451.90      455.54     20.64 o 
   9   2   3        9.92        6.04      6.13 o 
 -10   3   3        3.10        3.09      2.28 o 
  -9   3   3        0.30        5.87      3.81 o 
  -8   3   3      176.98      181.98     35.51 o 
  -7   3   3        6.61        8.96      4.07 o 
  -6   3   3     1712.59     1693.10     34.65 o 
  -5   3   3      114.01      112.95     15.21 o 
  -4   3   3     5930.53     6193.20    130.70 o 
  -3   3   3       33.80       44.32      2.86 o 
  -2   3   3        6.79        2.04      0.88 o 
  -1   3   3     1043.28      985.20     13.63 o 
   0   3   3     3909.13     4068.05     18.87 o 
   1   3   3      189.79      180.89      4.03 o 
   2   3   3      413.02      404.31      8.57 o 
   3   3   3      307.76      282.73     12.41 o 
   4   3   3       30.26       30.00      4.17 o 
   5   3   3     1162.61     1153.60     21.39 o 
   6   3   3      414.26      406.04     10.70 o 
   7   3   3       12.57       15.08      3.27 o 
   8   3   3      121.62       98.50      7.74 o 
   9   3   3       12.60        9.26      4.75 o 
 -10   4   3      105.45      102.37     10.93 o 
  -9   4   3       36.51       47.49      7.98 o 
  -8   4   3      116.94      134.39     22.71 o 
  -7   4   3     3794.38     3929.62    112.59 o 
  -6   4   3      242.35      259.32     14.88 o 
  -5   4   3       83.84       97.78     17.40 o 
  -4   4   3       66.42       67.79      2.43 o 
  -3   4   3     1637.20     1655.98     17.73 o 
  -2   4   3      432.25      343.46      4.83 o 
  -1   4   3      151.86      164.96      3.98 o 
   0   4   3      935.07      935.10      9.39 o 
   1   4   3       19.16       22.81      3.04 o 
   2   4   3      125.07       99.85      4.47 o 
   3   4   3     1261.87     1333.52     41.31 o 
   4   4   3      429.05      489.11     16.13 o 
   5   4   3       53.42       63.97      8.66 o 
   6   4   3      193.06      196.15      8.81 o 
   7   4   3      733.06      766.79     31.66 o 
   8   4   3       35.10       29.34      6.16 o 
 -10   5   3      281.50      316.79     42.28 o 
  -9   5   3       59.87       56.41     13.30 o 
  -8   5   3       25.72       21.80      5.01 o 
  -7   5   3       38.19       38.88     10.18 o 
  -6   5   3        1.20        5.93      4.30 o 
  -5   5   3       11.62       10.18      4.69 o 
  -4   5   3       13.01       21.92      3.08 o 
  -3   5   3      715.14      818.53     12.75 o 
  -2   5   3     1162.44     1117.80     11.42 o 
  -1   5   3       77.90       82.44      3.14 o 
   0   5   3     1142.34     1098.42     18.63 o 
   1   5   3     2245.82     2282.83     21.18 o 
   2   5   3     1332.44     1387.35     32.89 o 
   3   5   3        2.24        7.67      3.07 o 
   4   5   3      581.01      581.67     16.72 o 
   5   5   3      146.47      151.36      8.90 o 
   6   5   3      160.06      153.13     10.89 o 
   7   5   3       14.07       19.72      3.78 o 
   8   5   3       67.85       60.28      6.98 o 
 -10   6   3      139.37      141.98     26.22 o 
  -9   6   3       30.09       32.90      7.55 o 
  -8   6   3      161.93      153.05     15.65 o 
  -7   6   3     1930.97     1969.45     37.56 o 
  -6   6   3     4802.96     4808.98    167.33 o 
  -5   6   3        0.85        1.72      0.59 o 
  -4   6   3       54.30       61.35      5.56 o 
  -3   6   3      400.60      388.46      8.72 o 
  -2   6   3       41.38       42.47      2.62 o 
  -1   6   3       13.31       13.85      1.85 o 
   0   6   3        3.53        5.57      1.53 o 
   1   6   3      297.23      280.31     10.25 o 
   2   6   3     1015.70     1085.66     20.35 o 
   3   6   3      661.46      698.70     18.72 o 
   4   6   3        0.00        4.74      2.61 o 
   5   6   3       66.89       66.88     10.27 o 
   6   6   3        0.51        4.72      2.85 o 
   7   6   3      317.72      367.36     39.26 o 
   8   6   3      197.53      182.87     21.50 o 
 -10   7   3       53.06       57.70      6.79 o 
  -9   7   3      877.19      945.68     24.28 o 
  -8   7   3       58.93       55.89      6.09 o 
  -7   7   3       20.83       30.41      5.15 o 
  -6   7   3      366.69      362.74     12.99 o 
  -5   7   3      352.20      337.82      8.61 o 
  -4   7   3      590.20      563.26     10.74 o 
  -3   7   3      180.48      194.15      6.04 o 
  -2   7   3      540.91      601.56     13.33 o 
  -1   7   3       54.10       60.31      4.92 o 
   0   7   3     4969.53     5271.10     90.28 o 
   1   7   3     2178.01     2247.84     49.33 o 
   2   7   3       45.45       53.46      6.91 o 
   3   7   3       26.63       29.73      4.93 o 
   4   7   3      443.07      469.65     12.76 o 
   5   7   3        0.92        7.78      3.56 o 
   6   7   3        0.25        2.05      3.41 o 
   7   7   3        8.40        2.73      3.93 o 
 -10   8   3       11.60       23.78      7.84 o 
  -9   8   3      119.74      138.93     10.67 o 
  -8   8   3      339.24      352.50     22.55 o 
  -7   8   3      602.78      526.30     65.83 o 
  -6   8   3       69.22       77.41      4.17 o 
  -5   8   3       19.03       21.38      2.79 o 
  -4   8   3       26.25       21.51      4.97 o 
  -3   8   3      145.96      162.54      6.16 o 
  -2   8   3       56.43       56.31      6.46 o 
  -1   8   3      472.71      465.37     14.95 o 
   0   8   3      114.54       93.90      8.14 o 
   1   8   3      501.74      545.21     15.94 o 
   2   8   3       32.66       35.08      5.04 o 
   3   8   3       66.89       63.80      5.57 o 
   4   8   3       18.18       20.95      4.34 o 
   5   8   3       16.08       11.45      2.44 o 
   6   8   3      125.64      133.86     10.53 o 
   7   8   3        8.30        6.38      2.97 o 
 -10   9   3       84.17       89.91     29.70 o 
  -9   9   3      431.07      480.04     19.67 o 
  -8   9   3      314.29      303.04     49.21 o 
  -7   9   3        5.15        9.37      4.45 o 
  -6   9   3       42.30       38.09      5.53 o 
  -5   9   3       69.70       64.39      7.67 o 
  -4   9   3        8.75       10.55      2.62 o 
  -3   9   3       60.01       74.54      7.71 o 
  -2   9   3       53.82       53.71      4.77 o 
  -1   9   3      207.65      211.07      9.79 o 
   0   9   3      856.54      831.61     21.27 o 
   1   9   3      247.63      258.60      9.22 o 
   2   9   3        2.23        4.27      2.99 o 
   3   9   3       23.95       24.90      3.88 o 
   4   9   3       10.63       12.71      3.87 o 
   5   9   3       23.77       22.80      4.95 o 
   6   9   3       20.55       27.46      4.92 o 
 -10  10   3        4.68       12.01      7.98 o 
  -9  10   3        1.13        2.28      4.01 o 
  -8  10   3      439.40      461.32     22.76 o 
  -7  10   3      302.75      317.79     28.19 o 
  -6  10   3       95.58       98.59     14.79 o 
  -5  10   3      118.38      113.14      6.31 o 
  -4  10   3      128.26      130.17      6.45 o 
  -3  10   3       71.83       82.01      6.74 o 
  -2  10   3        6.61       10.01      4.71 o 
  -1  10   3        0.61        4.31      2.37 o 
   0  10   3       16.37       16.28      3.31 o 
   1  10   3      464.20      447.16     12.79 o 
   2  10   3      946.58      997.88     17.09 o 
   3  10   3        0.61        5.93      2.89 o 
   4  10   3        9.54        8.14      3.45 o 
   5  10   3        0.08        2.79      3.06 o 
   6  10   3       11.56        9.41      3.43 o 
 -10  11   3      221.32      178.81     39.56 o 
  -9  11   3      416.05      514.97     24.34 o 
  -8  11   3       35.58       41.98     13.24 o 
  -7  11   3        6.42       18.22      5.67 o 
  -6  11   3      453.73      459.80     30.06 o 
  -5  11   3      199.43      199.03      7.24 o 
  -4  11   3      155.39      155.14      7.75 o 
  -3  11   3      272.60      294.06     19.62 o 
  -2  11   3     1651.85     1654.20     30.09 o 
  -1  11   3      755.42      759.09     19.70 o 
   0  11   3       14.87       13.92      3.10 o 
   1  11   3      131.74      146.81      8.53 o 
   2  11   3       10.04       14.22      3.90 o 
   3  11   3       31.07       40.67      5.21 o 
   4  11   3        0.43       10.12      4.12 o 
   5  11   3        1.03        5.09      3.60 o 
  -9  12   3      428.76      489.41     71.16 o 
  -8  12   3        9.96       11.17      5.83 o 
  -7  12   3       71.02       68.89     15.77 o 
  -6  12   3      682.78      706.02     22.19 o 
  -5  12   3        7.16        9.39      2.62 o 
  -4  12   3      357.99      319.37     11.05 o 
  -3  12   3        9.04       14.92      4.19 o 
  -2  12   3       13.24       15.52      4.77 o 
  -1  12   3        0.30        5.86      3.32 o 
   0  12   3     1043.13     1083.76     26.16 o 
   1  12   3       16.50       22.36      4.51 o 
   2  12   3       58.68       44.00      7.56 o 
   3  12   3      107.86       96.18      8.23 o 
   4  12   3       12.65       14.35      3.90 o 
  -9  13   3      136.97      132.53     41.71 o 
  -8  13   3       16.77       10.91      6.58 o 
  -7  13   3      137.40      150.61     30.48 o 
  -6  13   3       11.78        9.25      6.65 o 
  -5  13   3      161.07      153.63      8.33 o 
  -4  13   3        3.91        5.58      2.88 o 
  -3  13   3        1.15        2.59      2.88 o 
  -2  13   3      196.54      195.57     14.50 o 
  -1  13   3       39.12       30.74      4.81 o 
   0  13   3        4.68        9.57      3.93 o 
   1  13   3        4.23        7.53      3.49 o 
   2  13   3        0.24        5.64      2.94 o 
   3  13   3       53.99       50.72      8.56 o 
   4  13   3        1.60        2.58      2.36 o 
  -9  14   3        0.06        4.59      6.09 o 
  -8  14   3      225.29      255.96     19.40 o 
  -7  14   3       20.71       27.83      9.27 o 
  -6  14   3       52.88       61.09     19.10 o 
  -5  14   3      227.36      206.87     13.44 o 
  -4  14   3      427.18      428.97     12.27 o 
  -3  14   3      189.86      186.56      8.79 o 
  -2  14   3       60.92       51.33      6.09 o 
  -1  14   3       23.01       26.94      6.21 o 
   0  14   3       17.92       22.55      4.32 o 
   1  14   3      295.28      298.41     11.54 o 
   2  14   3       50.81       43.15      5.68 o 
   3  14   3       13.53       12.63      3.36 o 
  -8  15   3        0.19        1.26      5.64 o 
  -7  15   3      103.25      104.54     25.47 o 
  -6  15   3        0.42        7.79      7.37 o 
  -5  15   3       14.40       17.44      5.97 o 
  -4  15   3       78.42       68.73      6.33 o 
  -3  15   3      279.81      287.68     14.61 o 
  -2  15   3       83.91       77.64      7.01 o 
  -1  15   3        3.65        6.59      3.83 o 
   0  15   3        9.43       12.83      3.70 o 
   1  15   3       15.98       12.15      4.39 o 
   2  15   3       56.54       56.84      9.87 o 
  -7  16   3        0.01        4.54      5.83 o 
  -6  16   3        2.53        4.85      4.80 o 
  -5  16   3        7.72       11.49      5.25 o 
  -4  16   3       57.82       47.48     10.57 o 
  -3  16   3        2.00        7.22      3.38 o 
  -2  16   3       67.72       64.51     12.67 o 
  -1  16   3       28.47       26.96      8.48 o 
   0  16   3       22.32       24.23      4.43 o 
   1  16   3        0.04        4.06      2.27 o 
  -5  17   3        7.67        8.17      8.99 o 
  -4  17   3       31.52       28.43      6.54 o 
  -3  17   3       58.02       50.66      8.33 o 
  -2  17   3      291.56      298.20     50.57 o 
  -1  17   3       30.71       30.71     11.29 o 
   1 -19   4        9.11       10.12      5.57 o 
   2 -19   4      222.09      209.36     32.08 o 
   3 -19   4      121.12       90.54     32.42 o 
   4 -19   4       29.99       22.62      7.79 o 
   5 -19   4        2.18        5.11      3.34 o 
  -1 -18   4        0.18        3.66      3.17 o 
   0 -18   4        4.50        7.12      5.35 o 
   1 -18   4       30.42       44.38     11.17 o 
   2 -18   4       24.12       30.09      7.05 o 
   3 -18   4       56.85       51.15     11.19 o 
   4 -18   4      158.23      130.74     27.91 o 
   5 -18   4       37.31       29.34      6.27 o 
   6 -18   4       21.48       19.94      8.78 o 
  -2 -17   4       63.19       56.91     12.62 o 
  -1 -17   4       52.41       45.83      7.25 o 
   0 -17   4        0.15        1.87      3.47 o 
   1 -17   4       68.06       63.14      8.70 o 
   2 -17   4       64.88       76.39      8.67 o 
   3 -17   4      168.91      162.21     11.47 o 
   4 -17   4      294.17      335.01     36.47 o 
   5 -17   4       24.62       26.61     11.17 o 
   6 -17   4       14.83       17.25     13.13 o 
   7 -17   4        0.06        4.45      7.91 o 
  -3 -16   4        0.01        5.20      3.40 o 
  -2 -16   4        3.63        3.96      3.05 o 
  -1 -16   4       36.75       35.04      7.43 o 
   0 -16   4        1.93        4.09      4.06 o 
   1 -16   4        0.27        0.63      2.69 o 
   2 -16   4      232.11      230.10     16.09 o 
   3 -16   4       19.65       19.00      4.61 o 
   4 -16   4      400.33      408.02     19.88 o 
   5 -16   4        0.10        2.85      6.33 o 
   6 -16   4       36.29       25.39      7.84 o 
   7 -16   4       59.54       72.84     11.54 o 
   8 -16   4       32.54       31.74      9.62 o 
  -4 -15   4       26.72       18.58      6.36 o 
  -3 -15   4      181.20      177.25     17.73 o 
  -2 -15   4        9.50        8.36      4.16 o 
  -1 -15   4       14.57        9.54      3.30 o 
   0 -15   4      151.58      157.87     15.30 o 
   1 -15   4      123.53      118.04     11.12 o 
   2 -15   4      182.62      182.08     10.36 o 
   3 -15   4        0.48        3.47      4.81 o 
   4 -15   4        5.14       13.41     10.44 o 
   5 -15   4      338.87      389.25     28.17 o 
   6 -15   4        2.13        6.72      4.30 o 
   7 -15   4      206.08      255.75     17.77 o 
   8 -15   4        3.06        7.07      9.92 o 
  -5 -14   4       43.09       28.87      6.78 o 
  -4 -14   4        5.98        5.16      3.09 o 
  -3 -14   4        0.03        2.30      3.23 o 
  -2 -14   4      135.50      143.60     11.88 o 
  -1 -14   4       35.23       36.93      5.50 o 
   0 -14   4      167.70      191.88     47.08 o 
   1 -14   4       75.67       88.48     10.87 o 
   2 -14   4      599.61      601.52     21.94 o 
   3 -14   4     1019.72     1050.59     34.51 o 
   4 -14   4       15.81       15.38      4.53 o 
   5 -14   4        3.50        4.83      3.30 o 
   6 -14   4       12.29       11.88      4.24 o 
   7 -14   4      136.75      153.79     25.05 o 
   8 -14   4        1.10        7.40      7.65 o 
   9 -14   4        8.21       14.26      7.37 o 
  -5 -13   4        4.83        4.29      4.29 o 
  -4 -13   4        0.86        5.14      2.73 o 
  -3 -13   4       58.25       57.70      5.76 o 
  -2 -13   4       60.64       62.66      9.81 o 
  -1 -13   4      213.52      209.10      8.59 o 
   0 -13   4       37.39       41.13      5.06 o 
   1 -13   4       13.37       21.11      3.86 o 
   2 -13   4       19.53       18.81      3.53 o 
   3 -13   4      119.61      128.14     14.45 o 
   4 -13   4      302.97      323.00     18.13 o 
   5 -13   4       37.49       37.51      6.19 o 
   6 -13   4       19.97       26.16      6.50 o 
   7 -13   4        8.77       11.80      8.57 o 
   8 -13   4        7.38       14.35      9.90 o 
   9 -13   4      148.45      123.73     36.52 o 
  -6 -12   4       78.63       87.92      7.83 o 
  -5 -12   4       29.14       32.31      5.71 o 
  -4 -12   4       38.93       39.26      8.65 o 
  -3 -12   4       84.22       87.33      7.31 o 
  -2 -12   4      493.09      501.19     12.58 o 
  -1 -12   4        9.73        3.05      2.45 o 
   0 -12   4      169.34      152.68      9.50 o 
   1 -12   4      726.40      745.26     29.40 o 
   2 -12   4        3.19        7.32      2.58 o 
   3 -12   4      143.02      140.95     18.96 o 
   4 -12   4      364.92      356.11     11.83 o 
   5 -12   4      705.39      730.24     19.12 o 
   6 -12   4      147.47      140.73     35.65 o 
   7 -12   4       15.10       14.30      6.69 o 
   8 -12   4        4.49       19.12     10.09 o 
   9 -12   4        1.67       -0.96      8.26 o 
  -7 -11   4        9.15        8.07      3.02 o 
  -6 -11   4       14.08        9.60      7.19 o 
  -5 -11   4      210.05      205.21     24.07 o 
  -4 -11   4      111.36      102.69      8.65 o 
  -3 -11   4       28.03       26.73      5.04 o 
  -2 -11   4      128.43      148.90     13.16 o 
  -1 -11   4     2874.41     2943.08     55.73 o 
   0 -11   4      895.49      912.83     17.66 o 
   1 -11   4      335.82      353.22     11.47 o 
   2 -11   4      719.10      675.89     16.14 o 
   3 -11   4      189.11      216.14     13.10 o 
   4 -11   4      115.89      134.43     12.32 o 
   5 -11   4      982.88     1008.62     31.13 o 
   6 -11   4       11.52       14.87      4.19 o 
   7 -11   4        0.14        8.40      4.89 o 
   8 -11   4      182.55      214.16     16.10 o 
   9 -11   4       26.90       16.01     12.50 o 
  -7 -10   4      247.54      238.39     15.39 o 
  -6 -10   4       18.51       15.38      4.28 o 
  -5 -10   4      101.08      107.34      9.99 o 
  -4 -10   4      129.08      128.04      9.61 o 
  -3 -10   4        2.07        4.15      2.75 o 
  -2 -10   4      282.19      334.00     10.16 o 
  -1 -10   4      467.80      472.82     14.30 o 
   0 -10   4      424.10      392.60     11.81 o 
   1 -10   4     2650.27     2696.51     36.66 o 
   2 -10   4        1.19        1.75      1.78 o 
   3 -10   4       92.50      108.48     17.19 o 
   4 -10   4      125.49      146.00     10.52 o 
   5 -10   4      436.97      423.34     18.12 o 
   6 -10   4      396.22      363.29     12.26 o 
   7 -10   4        5.92        7.46      2.89 o 
   8 -10   4        0.00        1.17      3.63 o 
   9 -10   4        3.17        3.70      4.92 o 
  10 -10   4       24.62       19.73      9.69 o 
  -8  -9   4       23.16       25.96      6.74 o 
  -7  -9   4      117.31      119.12      9.23 o 
  -6  -9   4       71.95       73.63      9.15 o 
  -5  -9   4      535.39      510.60     23.77 o 
  -4  -9   4     1727.73     1814.00     26.66 o 
  -3  -9   4       83.00       87.58      6.80 o 
  -2  -9   4      627.47      681.87     18.30 o 
  -1  -9   4      278.50      325.69     12.63 o 
   0  -9   4       58.37       70.49      4.64 o 
   1  -9   4      114.53      117.01      3.93 o 
   2  -9   4      200.53      173.23      6.52 o 
   3  -9   4      233.61      238.66      9.31 o 
   4  -9   4        3.34        6.25      3.93 o 
   5  -9   4        0.91        1.37      3.33 o 
   6  -9   4      115.61      140.74      9.95 o 
   7  -9   4      242.56      228.58      9.39 o 
   8  -9   4      118.76      111.49     41.69 o 
   9  -9   4      103.34       89.79     33.68 o 
  10  -9   4       87.21       70.69     22.71 o 
  -8  -8   4       22.55       28.11      7.89 o 
  -7  -8   4       28.76       29.15      4.33 o 
  -6  -8   4       40.83       37.70      6.32 o 
  -5  -8   4      227.34      241.06     12.32 o 
  -4  -8   4       11.08       11.62      3.69 o 
  -3  -8   4        0.60        4.14      2.81 o 
  -2  -8   4      604.59      664.75     17.27 o 
  -1  -8   4        4.72        4.70      1.91 o 
   0  -8   4      978.48     1006.73     14.62 o 
   1  -8   4       51.64       49.89      4.25 o 
   2  -8   4      227.10      221.38     10.48 o 
   3  -8   4       83.10       89.44     11.79 o 
   4  -8   4      155.60      156.90      4.35 o 
   5  -8   4      118.32      127.97      4.72 o 
   6  -8   4        7.38       11.81      2.44 o 
   7  -8   4      179.69      134.40      8.57 o 
   8  -8   4       75.25       87.94      9.90 o 
   9  -8   4       10.03       12.31      4.89 o 
  10  -8   4       20.69       29.68      8.43 o 
  -8  -7   4       82.74       88.63     10.73 o 
  -7  -7   4       12.18       13.92      3.42 o 
  -6  -7   4      413.49      409.98     17.93 o 
  -5  -7   4        8.06        6.97      3.35 o 
  -4  -7   4      887.98      939.88     18.56 o 
  -3  -7   4        8.65        6.25      2.65 o 
  -2  -7   4      376.64      301.73     10.54 o 
  -1  -7   4     2716.84     2849.95     28.37 o 
   0  -7   4     6571.78     6975.37    124.81 o 
   1  -7   4      187.14      143.18      7.82 o 
   2  -7   4    11726.96    12111.82    239.54 o 
   3  -7   4       34.38       54.71      5.49 o 
   4  -7   4      912.54      965.15     16.09 o 
   5  -7   4      736.53      693.45     14.58 o 
   6  -7   4      143.18      139.40      5.89 o 
   7  -7   4        1.25        3.44      1.99 o 
   8  -7   4       22.98       21.47      4.75 o 
   9  -7   4       81.71       70.41     23.83 o 
  10  -7   4       21.09       17.39      9.95 o 
  -9  -6   4        6.79        8.24      3.35 o 
  -8  -6   4      199.44      202.01     43.91 o 
  -7  -6   4       96.93       88.31      7.12 o 
  -6  -6   4       20.00       22.46      3.98 o 
  -5  -6   4      452.87      438.81     16.80 o 
  -4  -6   4        0.09        3.07      2.49 o 
  -3  -6   4       95.79      117.13      9.35 o 
  -2  -6   4       25.26       21.83      3.18 o 
  -1  -6   4      106.77       87.18      5.12 o 
   0  -6   4        2.18        1.97      1.14 o 
   1  -6   4     1195.20     1142.33     10.42 o 
   2  -6   4     1234.43     1256.43     11.08 o 
   3  -6   4     1487.59     1526.39     16.89 o 
   4  -6   4     3311.80     3431.55     40.06 o 
   5  -6   4       63.71       67.52      6.71 o 
   6  -6   4      850.87      802.95     26.83 o 
   7  -6   4        2.38        3.42      1.78 o 
   8  -6   4        5.04        3.12      2.68 o 
   9  -6   4       51.57       45.44      7.53 o 
  10  -6   4      124.09       71.16     36.73 o 
  -9  -5   4        2.03        6.62      4.18 o 
  -8  -5   4       57.84       62.97     10.40 o 
  -7  -5   4      180.83      157.40     11.59 o 
  -6  -5   4       38.80       32.64      3.67 o 
  -5  -5   4       40.85       45.08      6.72 o 
  -4  -5   4      546.26      562.40     15.13 o 
  -3  -5   4     1713.03     1722.52     24.74 o 
  -2  -5   4       22.60       29.32      2.61 o 
  -1  -5   4        9.60       13.28      1.39 o 
   0  -5   4       66.24       79.90      4.93 o 
   1  -5   4      436.35      387.44      4.75 o 
   2  -5   4      323.66      430.34      6.73 o 
   3  -5   4     1687.14     1912.58     12.98 o 
   4  -5   4      988.46      989.53     16.63 o 
   5  -5   4      233.96      206.56      8.24 o 
   6  -5   4      246.36      265.02     19.02 o 
   7  -5   4      162.15      143.67      5.24 o 
   8  -5   4       11.92       14.98      6.04 o 
   9  -5   4       43.02       44.61      5.86 o 
  10  -5   4       14.50        7.65      5.08 o 
  -9  -4   4        0.54        5.80      5.23 o 
  -8  -4   4      377.33      370.74     15.22 o 
  -7  -4   4        0.45        3.94      2.50 o 
  -6  -4   4      296.44      257.51     17.12 o 
  -5  -4   4       90.42       87.02      5.93 o 
  -4  -4   4     1433.33     1399.44     21.14 o 
  -3  -4   4       47.40       56.56      5.48 o 
  -2  -4   4       32.08       25.35      1.76 o 
  -1  -4   4        2.09        4.00      1.21 o 
   1  -4   4      502.68      459.07      5.13 o 
   2  -4   4      255.83      249.87      3.86 o 
   3  -4   4      955.72     1110.80     13.75 o 
   4  -4   4       30.94       40.93      3.39 o 
   5  -4   4      487.32      527.53     13.83 o 
   6  -4   4       66.67       77.56      5.75 o 
   7  -4   4      358.61      330.16      7.53 o 
   8  -4   4      291.31      314.42     18.41 o 
   9  -4   4       23.66       18.86      4.73 o 
  10  -4   4        8.60        5.22      4.92 o 
 -10  -3   4        4.43        4.06      3.02 o 
  -9  -3   4       56.32       66.31     12.05 o 
  -8  -3   4        4.18        9.48      4.03 o 
  -7  -3   4      957.89      984.47     21.05 o 
  -6  -3   4       16.65       13.31      2.39 o 
  -5  -3   4       31.79       21.03      3.22 o 
  -4  -3   4       95.56      116.70      4.74 o 
  -3  -3   4      813.99      711.38     10.32 o 
  -2  -3   4      608.32      671.81      7.75 o 
  -1  -3   4     2399.62     2449.34     17.69 o 
   0  -3   4     1378.67     1358.02     12.38 o 
   1  -3   4     4117.98     4220.60     22.03 o 
   2  -3   4     2252.51     2141.74      9.03 o 
   3  -3   4     5657.18     6241.26     49.22 o 
   4  -3   4     1132.65     1243.00     26.93 o 
   5  -3   4        7.42       15.42      2.40 o 
   6  -3   4        6.89        6.64      1.99 o 
   7  -3   4      891.89      966.63     44.11 o 
   8  -3   4        0.36        2.56      2.20 o 
   9  -3   4       16.44       16.15      4.25 o 
  10  -3   4        0.73        3.50      3.61 o 
 -10  -2   4       89.42       80.68     20.03 o 
  -9  -2   4      102.44      116.02     15.06 o 
  -8  -2   4       86.57      111.51     16.30 o 
  -7  -2   4     1001.34      938.84     45.27 o 
  -6  -2   4     1739.24     1685.34     31.52 o 
  -5  -2   4      188.79      191.81      6.62 o 
  -4  -2   4      243.59      256.53      6.78 o 
  -3  -2   4     5134.27     5543.89     69.78 o 
  -2  -2   4     6203.04     6011.13     41.00 o 
  -1  -2   4      182.25      143.63      4.42 o 
   0  -2   4     1336.97     1246.10     12.49 o 
   1  -2   4      141.99      122.44      3.37 o 
   2  -2   4     6513.84     6502.88     24.77 o 
   3  -2   4      686.27      644.16      7.24 o 
   4  -2   4       13.71       24.52      2.88 o 
   5  -2   4       99.25      104.92      9.58 o 
   6  -2   4       10.28       10.09      1.97 o 
   7  -2   4      297.31      297.31     12.97 o 
   8  -2   4       83.83       85.02      8.64 o 
   9  -2   4       25.22       20.20      5.21 o 
 -10  -1   4        0.12        4.35      5.76 o 
  -9  -1   4      128.95      121.21     18.98 o 
  -8  -1   4        4.06        5.23      3.16 o 
  -7  -1   4      314.94      269.96      8.52 o 
  -6  -1   4       70.74       68.07      6.53 o 
  -5  -1   4      257.03      231.96     13.41 o 
  -4  -1   4      670.16      633.24     15.43 o 
  -3  -1   4      324.51      305.89      5.71 o 
  -2  -1   4      223.87      211.89      4.47 o 
  -1  -1   4       73.51       69.82      2.79 o 
   0  -1   4      806.91      748.89      8.50 o 
   1  -1   4     2287.85     2362.40     14.58 o 
   2  -1   4      180.35      167.33      4.04 o 
   3  -1   4     1748.50     1856.43     23.24 o 
   4  -1   4      676.12      680.22     12.45 o 
   5  -1   4      198.67      236.30      9.02 o 
   6  -1   4      126.40      134.51      6.38 o 
   7  -1   4      216.70      215.17      9.46 o 
   8  -1   4      214.11      209.09     11.38 o 
   9  -1   4      249.51      206.03     58.38 o 
 -10   0   4      122.90      120.15     21.91 o 
  -9   0   4      313.09      338.03     18.29 o 
  -8   0   4       28.41       40.35      9.39 o 
  -7   0   4       37.12       25.43      5.21 o 
  -6   0   4      529.80      537.70     11.93 o 
  -5   0   4      622.74      598.23     10.92 o 
  -4   0   4       24.53       29.07      3.10 o 
  -3   0   4      557.38      541.32      6.88 o 
  -2   0   4     3582.24     3803.56     37.46 o 
  -1   0   4     1878.45     1776.26     23.27 o 
   0   0   4     2282.16     2317.28     12.83 o 
   1   0   4      427.16      436.59      4.66 o 
   2   0   4     1655.20     1676.31     10.36 o 
   3   0   4      228.43      225.05      5.83 o 
   4   0   4     1448.40     1438.70     25.40 o 
   5   0   4        0.96        4.69      1.87 o 
   6   0   4      310.38      313.03     14.48 o 
   7   0   4      583.70      570.99     16.72 o 
   8   0   4       78.96       84.11      9.42 o 
   9   0   4       17.67       14.19      4.75 o 
 -10   1   4       81.84       87.34     11.17 o 
  -9   1   4      162.00      176.43     12.78 o 
  -8   1   4      131.96      155.50     19.95 o 
  -7   1   4      893.29      869.32     22.81 o 
  -6   1   4      874.37      836.12     24.32 o 
  -5   1   4      236.80      225.85      6.10 o 
  -4   1   4     2751.04     2634.69     22.30 o 
  -3   1   4      201.55      151.77      3.00 o 
  -2   1   4       29.65       25.61      2.23 o 
  -1   1   4      210.38      191.85      5.09 o 
   0   1   4    11979.83    11471.39     98.20 o 
   1   1   4       34.53       29.53      2.07 o 
   2   1   4      723.85      666.17      9.02 o 
   3   1   4      909.81      964.85     14.06 o 
   4   1   4      195.25      232.16     14.55 o 
   5   1   4      572.53      592.98     23.22 o 
   6   1   4       32.19       38.89      7.39 o 
   7   1   4      446.12      445.68     13.84 o 
   8   1   4      113.28      105.52      9.79 o 
   9   1   4        5.17        7.04      3.33 o 
 -10   2   4        0.38        3.41      3.30 o 
  -9   2   4      146.09      152.17     14.42 o 
  -8   2   4       77.20       79.70     12.22 o 
  -7   2   4        3.09       13.62      4.22 o 
  -6   2   4       70.61       81.47     11.64 o 
  -5   2   4      157.67      188.54     21.75 o 
  -4   2   4      500.39      502.53     11.83 o 
  -3   2   4    15915.78    15783.63    106.90 o 
  -2   2   4     1394.45     1453.93      8.65 o 
  -1   2   4      471.80      409.53      4.85 o 
   0   2   4     9611.60     9935.65     68.77 o 
   1   2   4     1839.56     1658.26     13.84 o 
   2   2   4      100.47      109.83      7.92 o 
   3   2   4      292.73      307.66      9.03 o 
   4   2   4       26.24       32.64      5.02 o 
   5   2   4      578.07      597.36     22.87 o 
   6   2   4      416.38      426.61     11.35 o 
   7   2   4       68.99       68.59      8.01 o 
   8   2   4      224.22      194.44     16.29 o 
   9   2   4        5.75        4.84      5.17 o 
 -10   3   4      353.40      388.76     14.77 o 
  -9   3   4       44.35       50.07      8.60 o 
  -8   3   4      111.58      112.67      9.74 o 
  -7   3   4     2510.26     2668.92     52.83 o 
  -6   3   4       18.35       26.14      4.87 o 
  -5   3   4     1133.61     1205.35     25.39 o 
  -4   3   4      609.35      615.18      8.64 o 
  -3   3   4     4212.07     4285.77     52.34 o 
  -2   3   4     2716.61     2675.91     11.56 o 
  -1   3   4      498.65      470.36      6.00 o 
   0   3   4     1047.05     1102.39     10.04 o 
   1   3   4     2614.70     2590.60     76.54 o 
   2   3   4       13.95       19.30      2.34 o 
   3   3   4      329.07      329.39     21.66 o 
   4   3   4      284.17      277.00     10.17 o 
   5   3   4      193.88      198.79     15.91 o 
   6   3   4       76.86       76.78      8.35 o 
   7   3   4      373.15      389.70     11.86 o 
   8   3   4       34.09       23.82      4.09 o 
 -10   4   4       82.64       88.29     11.62 o 
  -9   4   4       29.18       32.24      7.49 o 
  -8   4   4       67.15       61.11      8.88 o 
  -7   4   4       60.64       91.41     16.32 o 
  -6   4   4        1.91        3.95      3.16 o 
  -5   4   4      152.24      148.59      8.19 o 
  -4   4   4       26.74       28.54      2.56 o 
  -3   4   4     1796.76     1838.38     15.31 o 
  -2   4   4       30.85       24.14      2.23 o 
  -1   4   4       30.27       38.70      2.14 o 
   0   4   4     1726.18     1791.95     22.58 o 
   1   4   4     6930.46     7747.54     55.65 o 
   2   4   4       33.10       44.22      3.37 o 
   3   4   4        5.33        9.04      3.15 o 
   4   4   4      251.77      234.56     11.19 o 
   5   4   4       34.37       32.38      7.27 o 
   6   4   4      255.29      274.84     10.29 o 
   7   4   4       66.90       60.75      8.77 o 
   8   4   4       71.09       63.02      7.28 o 
 -10   5   4      335.70      358.15     38.73 o 
  -9   5   4      379.99      434.59     54.38 o 
  -8   5   4       11.56       13.07      4.57 o 
  -7   5   4       15.36       22.26      8.87 o 
  -6   5   4        7.92       11.21      5.16 o 
  -5   5   4     2580.10     2715.68     46.18 o 
  -4   5   4        3.40        4.06      0.99 o 
  -3   5   4       66.29       56.30      4.54 o 
  -2   5   4      116.43      105.45      3.94 o 
  -1   5   4      487.77      413.27      8.27 o 
   0   5   4      505.74      549.70      9.83 o 
   1   5   4      151.58      141.42      6.03 o 
   2   5   4      538.04      496.27     13.98 o 
   3   5   4      488.75      450.21     14.43 o 
   4   5   4        5.36        9.62      2.73 o 
   5   5   4       35.04       38.91      5.95 o 
   6   5   4        1.15        1.97      1.84 o 
   7   5   4        5.53       11.65      7.43 o 
   8   5   4      165.20      161.04     17.93 o 
 -10   6   4       65.05       64.61      9.51 o 
  -9   6   4       46.32       57.62      8.58 o 
  -8   6   4      216.88      237.13     27.78 o 
  -7   6   4      368.49      399.50     14.43 o 
  -6   6   4        5.73       17.10      6.63 o 
  -5   6   4      121.55      121.69      7.21 o 
  -4   6   4      244.01      206.78      7.23 o 
  -3   6   4     1805.16     1836.76     16.74 o 
  -2   6   4     1040.93     1151.56     23.33 o 
  -1   6   4      240.61      271.97      8.20 o 
   0   6   4     3358.24     3721.76     50.69 o 
   1   6   4     2112.54     2228.46     73.03 o 
   2   6   4      341.64      382.16     12.74 o 
   3   6   4      119.76      112.03      8.45 o 
   4   6   4      848.72      869.83     17.66 o 
   5   6   4      187.52      169.39     10.24 o 
   6   6   4       27.85       28.72      6.36 o 
   7   6   4        0.29        2.78      2.56 o 
 -10   7   4       10.80       11.43      4.63 o 
  -9   7   4      236.39      234.91     34.71 o 
  -8   7   4       33.32       27.79      6.35 o 
  -7   7   4      248.16      250.46     15.20 o 
  -6   7   4      558.19      596.00     22.05 o 
  -5   7   4       72.48       78.47      4.80 o 
  -4   7   4      253.62      232.28      7.04 o 
  -3   7   4     1118.73     1090.86     17.40 o 
  -2   7   4        2.37        2.20      2.66 o 
  -1   7   4        0.09        2.57      1.89 o 
   0   7   4       14.98       22.04      3.85 o 
   1   7   4      991.88      935.52     17.62 o 
   2   7   4      180.65      185.77      8.66 o 
   3   7   4       70.30       77.75     10.08 o 
   4   7   4      158.41      166.96      8.20 o 
   5   7   4      284.21      257.98     13.53 o 
   6   7   4        0.64        5.83      2.76 o 
   7   7   4       29.20       21.41      5.40 o 
 -10   8   4       28.61       31.58      6.62 o 
  -9   8   4       41.67       52.41     11.14 o 
  -8   8   4      201.40      226.21     33.59 o 
  -7   8   4      683.25      714.72     20.55 o 
  -6   8   4      237.95      232.64     17.88 o 
  -5   8   4      281.10      270.69      6.78 o 
  -4   8   4       15.40       19.76      2.65 o 
  -3   8   4      393.62      380.76     16.71 o 
  -2   8   4      279.85      302.34     11.25 o 
  -1   8   4      873.36      957.60     30.00 o 
   0   8   4       28.91       37.61      4.72 o 
   1   8   4      191.14      198.67      7.58 o 
   2   8   4        8.49       12.62      5.49 o 
   3   8   4       42.76       41.60      6.03 o 
   4   8   4        3.60        2.45      2.71 o 
   5   8   4      171.72      200.66     10.07 o 
   6   8   4        5.84        4.79      3.19 o 
 -10   9   4        9.59        8.72      5.07 o 
  -9   9   4        1.43        6.05      4.64 o 
  -8   9   4        6.51        8.52      4.39 o 
  -7   9   4     1113.49     1195.19     33.79 o 
  -6   9   4      309.00      329.60     18.59 o 
  -5   9   4       28.37       29.72      4.55 o 
  -4   9   4       30.87       35.18      5.39 o 
  -3   9   4        0.18        6.84      5.44 o 
  -2   9   4      176.24      168.19      8.46 o 
  -1   9   4      315.97      312.73     10.82 o 
   0   9   4        6.54       13.40      3.28 o 
   1   9   4     1291.11     1304.00     30.58 o 
   2   9   4      446.79      467.34     18.05 o 
   3   9   4       11.29       13.98      3.53 o 
   4   9   4       11.54        7.13      3.06 o 
   5   9   4        8.04        9.88      3.34 o 
   6   9   4        1.52        5.41      3.29 o 
  -9  10   4       95.19       84.62     20.25 o 
  -8  10   4       24.48       21.99      5.51 o 
  -7  10   4      116.30      127.74     12.93 o 
  -6  10   4      480.33      468.80     15.61 o 
  -5  10   4      782.31      783.48     33.88 o 
  -4  10   4       17.09       17.97      3.67 o 
  -3  10   4      266.61      261.58     16.07 o 
  -2  10   4      174.55      175.63      9.53 o 
  -1  10   4      940.08      981.88     40.26 o 
   0  10   4      134.07      128.93     14.35 o 
   1  10   4       11.85       17.25      3.77 o 
   2  10   4      160.75      145.76      7.82 o 
   3  10   4       12.88        8.40      2.76 o 
   4  10   4       99.90      108.96     12.20 o 
   5  10   4       93.60       73.57     12.33 o 
 -10  11   4        3.57        5.88      5.24 o 
  -9  11   4        7.48       10.98      7.86 o 
  -8  11   4      208.30      204.65     15.75 o 
  -7  11   4        0.69        2.48      3.63 o 
  -6  11   4       81.62       86.08      8.25 o 
  -5  11   4       29.80       30.69      4.27 o 
  -4  11   4       85.72       91.85      8.72 o 
  -3  11   4        6.56       10.47      3.10 o 
  -2  11   4        1.40       10.01      3.70 o 
  -1  11   4      505.58      496.31     17.79 o 
   0  11   4        5.92        7.17      3.22 o 
   1  11   4       34.80       27.33      4.97 o 
   2  11   4      348.04      351.76     14.75 o 
   3  11   4      184.10      174.68     10.41 o 
   4  11   4       43.08       33.55      6.47 o 
   5  11   4       38.77       28.33      6.23 o 
  -9  12   4       66.93       56.16     21.58 o 
  -8  12   4      535.10      531.95     18.34 o 
  -7  12   4        7.86       10.72      4.82 o 
  -6  12   4       57.45       57.07      8.16 o 
  -5  12   4        8.90        9.23      3.10 o 
  -4  12   4      280.62      263.87      9.62 o 
  -3  12   4      154.74      183.68      8.09 o 
  -2  12   4      255.97      264.21     23.58 o 
  -1  12   4       75.68       67.47      6.34 o 
   0  12   4        3.16       10.11      3.32 o 
   1  12   4      216.40      210.72     13.34 o 
   2  12   4       31.90       30.10      5.95 o 
   3  12   4       80.92       76.13      7.15 o 
   4  12   4       22.51       22.00      5.07 o 
  -9  13   4        5.23        7.58      5.22 o 
  -8  13   4      114.93      124.53     29.56 o 
  -7  13   4      384.48      379.91     15.26 o 
  -6  13   4       51.83       40.65      8.96 o 
  -5  13   4       24.22       20.86      5.28 o 
  -4  13   4      205.91      230.31     16.05 o 
  -3  13   4       83.89       78.14     11.87 o 
  -2  13   4        0.02        4.57      2.82 o 
  -1  13   4       56.96       47.33      6.49 o 
   0  13   4       10.85       14.21      4.17 o 
   1  13   4      160.83      132.68     12.17 o 
   2  13   4        6.22        4.87      3.13 o 
   3  13   4        0.30        2.06      3.59 o 
  -8  14   4       17.00       33.99      9.22 o 
  -7  14   4        1.24        7.35      6.69 o 
  -6  14   4       66.48       72.27      9.07 o 
  -5  14   4       26.84       26.72      4.56 o 
  -4  14   4       82.47       82.13      9.22 o 
  -3  14   4      194.72      207.14     13.56 o 
  -2  14   4      294.63      345.72     19.60 o 
  -1  14   4       44.74       49.70      5.83 o 
   0  14   4       67.06       66.61      9.87 o 
   1  14   4        0.00        4.94      3.04 o 
   2  14   4       88.96       76.47      7.19 o 
  -8  15   4       19.68       17.13     10.93 o 
  -7  15   4      151.49      163.53     16.43 o 
  -6  15   4       14.14       23.03      8.97 o 
  -5  15   4       20.31       25.50      4.56 o 
  -4  15   4       58.67       56.57      6.91 o 
  -3  15   4       16.07       15.62      3.98 o 
  -2  15   4        6.07        6.59      3.42 o 
  -1  15   4       14.66       16.38      4.09 o 
   0  15   4        0.30        4.34      3.33 o 
   1  15   4        7.70        6.96      3.98 o 
  -6  16   4      104.95       99.04     40.24 o 
  -5  16   4        9.27        3.27      3.30 o 
  -4  16   4       21.46       25.13      4.88 o 
  -3  16   4      159.82      147.80     12.80 o 
  -2  16   4       10.88       12.59      3.95 o 
  -1  16   4        0.05        3.58      2.89 o 
   0  16   4       25.95       19.16      5.69 o 
  -5  17   4        7.80       12.80      7.00 o 
  -4  17   4       57.31       58.52     21.61 o 
  -3  17   4       15.21        9.75      6.22 o 
  -2  17   4       24.51       22.18      5.33 o 
  -1  17   4       60.16       59.42      9.70 o 
   1 -19   5        0.19        3.91      4.73 o 
   2 -19   5      418.83      480.23     26.21 o 
   3 -19   5        2.58        4.77      3.27 o 
   4 -19   5      121.34      105.44     15.28 o 
  -1 -18   5       68.79       58.96     11.47 o 
   0 -18   5        8.20        8.57      4.91 o 
   1 -18   5       18.32       23.28     10.64 o 
   2 -18   5       13.23        9.90      5.23 o 
   3 -18   5       25.17       22.31      7.63 o 
   4 -18   5       23.06       20.69      7.67 o 
   5 -18   5      323.22      278.39     78.88 o 
   6 -18   5      253.49      264.44     30.99 o 
  -2 -17   5       52.11       63.38     10.95 o 
  -1 -17   5        0.05        3.91      4.57 o 
   0 -17   5       30.06       40.37      6.83 o 
   1 -17   5       86.85       81.44     25.94 o 
   2 -17   5       12.59       12.20      4.54 o 
   3 -17   5      565.60      572.70     21.99 o 
   4 -17   5      240.41      232.21     25.77 o 
   5 -17   5       28.56       21.48      7.40 o 
   6 -17   5       11.84        7.70      5.90 o 
   7 -17   5        1.37        6.46      7.00 o 
  -3 -16   5       77.04       78.30     14.28 o 
  -2 -16   5      126.97      117.34     10.27 o 
  -1 -16   5        5.63       14.92      4.12 o 
   0 -16   5       10.87       20.30      5.77 o 
   1 -16   5       34.01       36.21      8.77 o 
   2 -16   5       25.22       31.17      6.78 o 
   3 -16   5       46.01       44.63     11.12 o 
   4 -16   5       15.94       17.14      6.64 o 
   5 -16   5      251.38      235.62     12.73 o 
   6 -16   5      330.06      330.98     68.02 o 
   7 -16   5      118.84      138.01     30.22 o 
  -4 -15   5       16.87       17.36      4.66 o 
  -3 -15   5       47.85       46.60      5.46 o 
  -2 -15   5       30.77       35.62      5.06 o 
  -1 -15   5       24.18       26.65      4.47 o 
   0 -15   5       28.59       22.95      6.25 o 
   1 -15   5       36.57       40.03      7.18 o 
   2 -15   5       14.61       31.55      6.95 o 
   3 -15   5       48.72       52.11     10.11 o 
   4 -15   5      971.08     1017.58     20.80 o 
   5 -15   5      260.06      257.52     11.13 o 
   6 -15   5       10.72        6.18      3.68 o 
   7 -15   5       98.41      129.28     14.28 o 
   8 -15   5       13.34        7.82      6.11 o 
  -5 -14   5        1.06        3.92      2.77 o 
  -4 -14   5       44.75       43.29      7.98 o 
  -3 -14   5      193.14      196.53     12.95 o 
  -2 -14   5       86.39       99.44      9.37 o 
  -1 -14   5       89.90       81.85      9.93 o 
   0 -14   5      112.64      116.64     26.37 o 
   1 -14   5       14.33        8.88      4.19 o 
   2 -14   5      371.37      403.82     15.01 o 
   3 -14   5      943.39      971.17     36.81 o 
   4 -14   5      109.50      108.98     12.00 o 
   5 -14   5        0.07        1.88      3.21 o 
   6 -14   5       78.14       68.38      6.72 o 
   7 -14   5       16.78       26.97      8.50 o 
   8 -14   5        0.29        4.59      5.48 o 
  -6 -13   5       64.33       67.50      8.34 o 
  -5 -13   5      194.63      209.74     13.98 o 
  -4 -13   5      341.92      356.39     15.32 o 
  -3 -13   5       41.80       43.39      5.90 o 
  -2 -13   5      116.12      106.86      7.86 o 
  -1 -13   5      156.81      151.36      8.57 o 
   0 -13   5        3.30        6.04      2.22 o 
   1 -13   5      162.35      141.76     12.73 o 
   2 -13   5     1045.97     1045.84     26.35 o 
   3 -13   5       15.64       19.93      4.81 o 
   4 -13   5      243.59      272.44     18.33 o 
   5 -13   5      257.59      228.02     24.54 o 
   6 -13   5       11.55       14.58      4.99 o 
   7 -13   5      337.33      386.53     58.26 o 
   8 -13   5       44.76       58.31     11.94 o 
   9 -13   5      121.89      125.11     42.46 o 
  -6 -12   5        1.96        5.28      3.66 o 
  -5 -12   5        0.67        5.24      3.48 o 
  -4 -12   5       14.99       19.46      6.68 o 
  -3 -12   5      213.20      228.27      8.87 o 
  -2 -12   5       58.86       54.34      5.93 o 
  -1 -12   5      118.57       99.47      7.02 o 
   0 -12   5      441.08      425.55     13.76 o 
   1 -12   5        1.35        6.26      5.51 o 
   2 -12   5       21.86       16.71      4.06 o 
   3 -12   5     2079.98     2182.75     45.14 o 
   4 -12   5       37.86       40.95      6.52 o 
   5 -12   5      215.80      222.28     13.41 o 
   6 -12   5       77.60      100.59     13.34 o 
   7 -12   5      204.88      208.23     15.59 o 
   8 -12   5      504.65      610.17     26.54 o 
   9 -12   5       68.21       59.29     11.28 o 
  -7 -11   5      138.21      125.51     15.24 o 
  -6 -11   5      138.51      146.14     12.77 o 
  -5 -11   5       18.68       21.89      4.94 o 
  -4 -11   5       15.10       16.32      4.97 o 
  -3 -11   5       65.23       61.79      6.00 o 
  -2 -11   5     1113.74     1173.91     20.37 o 
  -1 -11   5       21.49       19.56      3.54 o 
   0 -11   5       84.31       77.30      9.81 o 
   1 -11   5     1918.14     1866.43     28.50 o 
   2 -11   5      998.56      907.01     14.03 o 
   3 -11   5      534.87      543.48     18.74 o 
   4 -11   5        2.15        6.54      3.60 o 
   5 -11   5      162.56      160.11     14.69 o 
   6 -11   5      194.16      227.16     13.94 o 
   7 -11   5       27.16       31.48     10.88 o 
   8 -11   5       23.05       36.09     11.77 o 
   9 -11   5       50.07       52.18     10.46 o 
  -7 -10   5        8.35        8.06      4.53 o 
  -6 -10   5       15.57       19.62      3.81 o 
  -5 -10   5       75.93       79.03     10.67 o 
  -4 -10   5       19.62       15.09      3.58 o 
  -3 -10   5       32.67       31.25      4.58 o 
  -2 -10   5      129.64      115.97      7.02 o 
  -1 -10   5       33.12       34.09      5.26 o 
   0 -10   5      430.69      439.71     14.84 o 
   1 -10   5       24.85       27.50      3.10 o 
   2 -10   5      386.84      361.53     19.94 o 
   3 -10   5       17.96       14.83      4.19 o 
   4 -10   5      303.37      316.02     17.65 o 
   5 -10   5      306.49      309.45      9.61 o 
   6 -10   5       10.02        9.99      7.76 o 
   7 -10   5       28.09       25.37      7.61 o 
   8 -10   5        7.03        7.86      7.30 o 
   9 -10   5      179.15      186.86     14.51 o 
  -8  -9   5        7.19        8.92      4.87 o 
  -7  -9   5       27.47       21.52      4.07 o 
  -6  -9   5      613.64      597.34     22.16 o 
  -5  -9   5        0.62        7.33      4.94 o 
  -4  -9   5     1022.85     1036.47     18.92 o 
  -3  -9   5      381.52      329.04     12.81 o 
  -2  -9   5      443.51      416.08     14.70 o 
  -1  -9   5      235.69      250.88      8.55 o 
   0  -9   5      680.05      717.61     13.24 o 
   1  -9   5       13.21       10.20      2.15 o 
   2  -9   5      379.00      432.97     17.09 o 
   3  -9   5        9.43        6.77      3.39 o 
   4  -9   5      159.04      151.00      8.95 o 
   5  -9   5       10.27       11.10      2.54 o 
   6  -9   5      897.59      853.48     17.65 o 
   7  -9   5      162.98      151.75     29.75 o 
   8  -9   5       92.48       80.62     19.15 o 
   9  -9   5        6.64       11.91      9.62 o 
  -8  -8   5        1.68        7.06      4.79 o 
  -7  -8   5      112.76      123.04      7.46 o 
  -6  -8   5      111.30       97.03      8.28 o 
  -5  -8   5       41.73       43.65      6.26 o 
  -4  -8   5        9.78        8.84      2.46 o 
  -3  -8   5        0.71        4.03      2.84 o 
  -2  -8   5      115.51      136.78      9.44 o 
  -1  -8   5     1691.90     1540.04     37.16 o 
   0  -8   5       41.25       49.95      5.65 o 
   1  -8   5      944.02      947.78     13.06 o 
   2  -8   5       72.76      103.10      7.77 o 
   3  -8   5      596.79      611.20     17.31 o 
   4  -8   5      319.17      332.13     12.68 o 
   5  -8   5      200.46      211.00      6.45 o 
   6  -8   5      314.45      264.69      6.25 o 
   7  -8   5      496.24      508.30     21.47 o 
   8  -8   5      135.62      138.41     17.16 o 
   9  -8   5       16.41       14.54      7.98 o 
  -8  -7   5       20.92       21.28      7.87 o 
  -7  -7   5        7.83       13.45      4.61 o 
  -6  -7   5       14.07       18.87      4.36 o 
  -5  -7   5      130.83      144.75      9.91 o 
  -4  -7   5     2325.25     2327.01     48.83 o 
  -3  -7   5       40.02       39.90      5.15 o 
  -2  -7   5     2606.73     2782.00     47.73 o 
  -1  -7   5     1208.03     1331.45     27.70 o 
   0  -7   5      204.79      259.59      7.54 o 
   1  -7   5      783.20      768.52     10.68 o 
   2  -7   5      760.72      747.68     20.85 o 
   3  -7   5       30.00       25.59      4.24 o 
   4  -7   5      998.85     1019.35     17.63 o 
   5  -7   5      458.23      445.78      9.70 o 
   6  -7   5       98.06       79.51      5.74 o 
   7  -7   5       30.14       30.69      5.77 o 
   8  -7   5      145.39      136.02     22.52 o 
   9  -7   5       69.88       52.85     20.46 o 
  10  -7   5       32.01       16.90     14.93 o 
  -9  -6   5       52.58       34.74     12.13 o 
  -8  -6   5       24.07       15.86      7.99 o 
  -7  -6   5        5.96        7.52      2.76 o 
  -6  -6   5        0.86        4.41      2.85 o 
  -5  -6   5     1389.02     1379.57     26.58 o 
  -4  -6   5       23.09       24.84      4.20 o 
  -3  -6   5      250.36      250.51     12.01 o 
  -2  -6   5     2763.15     2829.09     35.89 o 
  -1  -6   5      187.64      257.26      7.33 o 
   0  -6   5      956.50      902.65     20.68 o 
   1  -6   5      179.20      192.84      3.78 o 
   2  -6   5      190.25      207.32      6.82 o 
   3  -6   5      296.27      329.75      6.91 o 
   4  -6   5      286.28      283.79      5.83 o 
   5  -6   5      184.44      187.62      6.02 o 
   6  -6   5      735.91      677.22     18.66 o 
   7  -6   5       13.53       13.72      2.83 o 
   8  -6   5       26.19       34.53      6.94 o 
   9  -6   5        2.44        4.75      5.06 o 
  10  -6   5      256.72      289.86     24.06 o 
  -9  -5   5      173.17      167.96     15.57 o 
  -8  -5   5        2.50        8.03      4.28 o 
  -7  -5   5        0.10        2.29      2.47 o 
  -6  -5   5       93.12       89.40      6.97 o 
  -5  -5   5       20.07       18.48      5.14 o 
  -4  -5   5       33.24       29.70      4.12 o 
  -3  -5   5     2949.64     2978.06     46.09 o 
  -2  -5   5       74.73       60.33      4.21 o 
  -1  -5   5     1193.41     1278.46      9.44 o 
   0  -5   5      223.54      258.82      4.57 o 
   1  -5   5      657.64      564.80      6.49 o 
   2  -5   5      355.40      364.88      3.19 o 
   3  -5   5      222.62      245.46      5.40 o 
   4  -5   5        0.72        2.58      1.20 o 
   5  -5   5      452.16      452.33     12.93 o 
   6  -5   5       22.89       33.48      3.97 o 
   7  -5   5        3.71        2.22      3.53 o 
   8  -5   5        0.01        5.78      3.61 o 
   9  -5   5       44.61       33.15      8.92 o 
  -9  -4   5        0.45        2.31      3.47 o 
  -8  -4   5      116.02      137.08     19.01 o 
  -7  -4   5      398.05      405.08     26.08 o 
  -6  -4   5      527.62      550.06     17.78 o 
  -5  -4   5      207.60      215.97      9.94 o 
  -4  -4   5       72.66      111.13     12.97 o 
  -3  -4   5      541.62      504.21     11.07 o 
  -2  -4   5     1529.23     1345.99     10.56 o 
  -1  -4   5      864.24      840.82      9.01 o 
   0  -4   5        7.90        7.49      1.05 o 
   1  -4   5       64.75       59.08      2.01 o 
   2  -4   5    10509.87    11038.88     47.34 o 
   3  -4   5      135.07      130.52      4.97 o 
   4  -4   5      177.55      189.15     10.58 o 
   5  -4   5      762.39      741.11     18.23 o 
   6  -4   5      673.40      629.12     17.84 o 
   7  -4   5       51.91       55.91      8.85 o 
   8  -4   5        0.12        5.15      3.23 o 
   9  -4   5       19.10       10.00      5.56 o 
 -10  -3   5      213.12      185.41     41.01 o 
  -9  -3   5       17.91       18.74      5.77 o 
  -8  -3   5      141.64      155.70     13.72 o 
  -7  -3   5        3.64        9.28      3.27 o 
  -6  -3   5      123.16      129.32     10.87 o 
  -5  -3   5     1623.67     1661.45     34.87 o 
  -4  -3   5      462.13      480.60     12.81 o 
  -3  -3   5       70.83       80.88      4.57 o 
  -2  -3   5     7824.44     7800.72     61.64 o 
  -1  -3   5     1717.77     1495.18      8.20 o 
   0  -3   5    19844.86    21262.03    108.81 o 
   1  -3   5      241.11      251.38      3.82 o 
   2  -3   5      848.55      766.80      7.64 o 
   3  -3   5     1794.00     1846.71     15.81 o 
   4  -3   5       57.25       75.48      6.94 o 
   5  -3   5       59.06       50.71      3.68 o 
   6  -3   5      138.28      120.34      7.27 o 
   7  -3   5      156.60      143.12      8.21 o 
   8  -3   5      222.98      224.22     13.53 o 
   9  -3   5       85.80       67.34      7.42 o 
 -10  -2   5      210.38      170.87     25.76 o 
  -9  -2   5       27.40       38.22      7.59 o 
  -8  -2   5       43.31       39.62      6.69 o 
  -7  -2   5        7.40        7.16      2.71 o 
  -6  -2   5       80.56       71.86      7.07 o 
  -5  -2   5      358.52      350.99      8.74 o 
  -4  -2   5     7648.54     8439.37     79.66 o 
  -3  -2   5       95.33       99.77      5.01 o 
  -2  -2   5       31.86       36.23      2.35 o 
  -1  -2   5        1.78        3.84      0.95 o 
   0  -2   5      815.89      776.00      8.59 o 
   1  -2   5      859.01      824.17      7.95 o 
   2  -2   5      896.51      885.17      8.64 o 
   3  -2   5        8.08       12.12      1.45 o 
   4  -2   5       31.92       37.49      4.33 o 
   5  -2   5      440.47      394.33     12.03 o 
   6  -2   5      120.22      129.79     11.21 o 
   7  -2   5      212.38      208.73     10.40 o 
   8  -2   5      146.50      118.24     15.06 o 
   9  -2   5       94.38       59.88     19.34 o 
 -10  -1   5       13.43       14.36      6.12 o 
  -9  -1   5      702.28      746.34     26.99 o 
  -8  -1   5      101.07      116.48     19.96 o 
  -7  -1   5        9.68        7.53      2.08 o 
  -6  -1   5        1.79        3.14      1.87 o 
  -5  -1   5       89.90       94.15      7.39 o 
  -4  -1   5     2840.77     2959.86     28.88 o 
  -3  -1   5        1.67        4.85      1.97 o 
  -2  -1   5     1095.07     1171.61     16.62 o 
  -1  -1   5     3323.97     3306.99     46.64 o 
   0  -1   5      235.60      168.90      3.91 o 
   1  -1   5      411.37      415.98      4.50 o 
   2  -1   5      267.64      256.47      4.53 o 
   3  -1   5      766.16      843.46     28.70 o 
   4  -1   5     1455.33     1390.87     34.66 o 
   5  -1   5       88.56       98.69     11.34 o 
   6  -1   5      133.78      127.80     12.13 o 
   7  -1   5      328.22      326.54     13.97 o 
   8  -1   5      100.55      108.03     14.95 o 
   9  -1   5        0.78        1.86      2.50 o 
 -10   0   5        0.32        4.31      3.11 o 
  -9   0   5      258.31      293.86     20.40 o 
  -8   0   5       76.22      104.73     14.57 o 
  -7   0   5     1198.30     1159.54     16.31 o 
  -6   0   5      726.15      749.28     24.07 o 
  -5   0   5        1.45        1.97      1.84 o 
  -4   0   5      517.42      543.95     10.95 o 
  -3   0   5     5637.27     5795.94     53.66 o 
  -2   0   5       37.64       40.92      3.26 o 
  -1   0   5      232.94      246.01      5.87 o 
   0   0   5       89.37       79.31      2.33 o 
   1   0   5      104.91      130.54      3.28 o 
   2   0   5      279.87      264.33      7.46 o 
   3   0   5        1.45        4.74      1.15 o 
   4   0   5        5.20        6.91      1.44 o 
   5   0   5      700.85      671.31     17.01 o 
   6   0   5      264.86      258.99     12.57 o 
   7   0   5      174.18      163.45     11.95 o 
   8   0   5       32.65       32.93      5.44 o 
   9   0   5      165.89      164.65     14.37 o 
 -10   1   5      157.56      136.93     24.52 o 
  -9   1   5        0.82        5.61      4.54 o 
  -8   1   5       29.78       26.28      5.78 o 
  -7   1   5      130.32      129.81     10.15 o 
  -6   1   5      972.18      868.98     14.73 o 
  -5   1   5      139.75      134.47      4.09 o 
  -4   1   5      958.37      957.63     13.30 o 
  -3   1   5      305.93      298.34      8.97 o 
  -2   1   5     2587.60     2536.06     17.88 o 
  -1   1   5      253.25      246.90      5.79 o 
   0   1   5       51.91       57.43      3.05 o 
   1   1   5        1.69        4.04      1.12 o 
   2   1   5      933.97      839.81     11.96 o 
   3   1   5       63.60       63.43      4.10 o 
   4   1   5      112.07      103.07      6.48 o 
   5   1   5      142.37      146.64      9.54 o 
   6   1   5      785.56      780.93     13.51 o 
   7   1   5      423.13      430.28     15.50 o 
   8   1   5        5.83        8.95      3.44 o 
   9   1   5        0.13        9.18      8.50 o 
 -10   2   5       36.44       39.42      9.01 o 
  -9   2   5       36.98       47.00      7.02 o 
  -8   2   5       27.94       42.47      6.85 o 
  -7   2   5      623.63      588.27     22.37 o 
  -6   2   5       42.33       45.69     10.79 o 
  -5   2   5        0.05        4.17      2.74 o 
  -4   2   5     1342.66     1656.69     20.43 o 
  -3   2   5       22.19       24.86      4.04 o 
  -2   2   5     1271.53     1272.35     10.82 o 
  -1   2   5     1661.65     1570.69     12.92 o 
   0   2   5      222.40      167.86      4.25 o 
   1   2   5       23.96       27.59      2.69 o 
   2   2   5     1539.28     1420.63     18.87 o 
   3   2   5       27.42       27.93      3.12 o 
   4   2   5       68.62       88.29      8.76 o 
   5   2   5        1.46        3.57      2.44 o 
   6   2   5       10.63       13.02      2.66 o 
   7   2   5      123.21      118.85      9.48 o 
   8   2   5       35.07       26.73      4.90 o 
 -10   3   5      407.15      473.45     16.14 o 
  -9   3   5      300.78      301.67     20.43 o 
  -8   3   5        7.21        4.81      3.64 o 
  -7   3   5       18.65       11.51      4.39 o 
  -6   3   5     1826.69     1906.10     73.07 o 
  -5   3   5       14.38       21.23      4.61 o 
  -4   3   5       14.47       16.93      1.83 o 
  -3   3   5      131.96      132.49      4.54 o 
  -2   3   5     1667.52     1648.43     15.89 o 
  -1   3   5      238.44      198.39      4.63 o 
   0   3   5      365.34      323.26     14.49 o 
   1   3   5       17.84       25.60      3.24 o 
   2   3   5      162.56      146.70      5.40 o 
   3   3   5      361.86      351.42     19.68 o 
   4   3   5        4.80        7.80      1.97 o 
   5   3   5       76.00       74.84      9.72 o 
   6   3   5        0.99        4.34      2.24 o 
   7   3   5        9.99        9.46      3.42 o 
   8   3   5        1.04        5.35      3.47 o 
 -10   4   5        2.18        4.73      3.48 o 
  -9   4   5      283.15      256.58     27.07 o 
  -8   4   5       43.34       48.14      7.59 o 
  -7   4   5       11.70       25.46      5.71 o 
  -6   4   5        1.74        5.34      3.05 o 
  -5   4   5       10.57        7.80      0.94 o 
  -4   4   5      118.91      108.51      3.18 o 
  -3   4   5      825.66      866.13     36.09 o 
  -2   4   5      585.41      560.48      7.28 o 
  -1   4   5        0.56        2.84      1.46 o 
   0   4   5     5056.17     5356.70     39.35 o 
   1   4   5       14.65       16.95      1.98 o 
   2   4   5      260.98      281.71      9.19 o 
   3   4   5      623.07      612.28     16.37 o 
   4   4   5     1487.29     1513.70     31.84 o 
   5   4   5      184.03      190.61     17.11 o 
   6   4   5        2.12        2.75      1.93 o 
   7   4   5      205.10      188.63     13.82 o 
   8   4   5       57.54       46.61      7.56 o 
 -10   5   5       63.17       66.94     10.64 o 
  -9   5   5       28.33       23.24      7.51 o 
  -8   5   5        9.25       17.65      7.21 o 
  -7   5   5      597.58      528.57     21.35 o 
  -6   5   5     1190.06     1138.75     26.29 o 
  -5   5   5      189.78      175.28      4.30 o 
  -4   5   5      537.04      552.27     16.68 o 
  -3   5   5     2857.83     2874.65     34.48 o 
  -2   5   5       71.70       75.26      5.24 o 
  -1   5   5      118.15      125.02      7.53 o 
   0   5   5      908.06      997.61     14.63 o 
   1   5   5     2759.75     2724.39     71.88 o 
   2   5   5        4.74        8.85      2.74 o 
   3   5   5       79.86       78.60      7.55 o 
   4   5   5     1082.83     1088.55     18.96 o 
   5   5   5      136.17      139.39     15.07 o 
   6   5   5      345.85      356.18     18.06 o 
   7   5   5        3.92        5.86      2.47 o 
 -10   6   5       27.66       29.09      6.88 o 
  -9   6   5      116.03      132.13     16.78 o 
  -8   6   5      122.78      131.68     19.88 o 
  -7   6   5       85.09       99.84     11.65 o 
  -6   6   5     2288.67     2179.92     47.51 o 
  -5   6   5       33.40       30.43      3.09 o 
  -4   6   5     1142.16     1139.38     16.75 o 
  -3   6   5     1029.12     1069.91     23.99 o 
  -2   6   5      611.89      613.66     13.61 o 
  -1   6   5      136.75      145.32      8.41 o 
   0   6   5      619.40      578.93     13.54 o 
   1   6   5      801.67      821.78     14.97 o 
   2   6   5       80.15       91.15      6.22 o 
   3   6   5       28.29       29.30      3.55 o 
   4   6   5      431.89      448.98     10.42 o 
   5   6   5       22.21       22.53      4.59 o 
   6   6   5        3.24        4.32      3.06 o 
   7   6   5       24.91       18.69      4.60 o 
 -10   7   5      157.56      198.78     34.13 o 
  -9   7   5       19.98       32.20      6.30 o 
  -8   7   5      926.11      959.80     42.20 o 
  -7   7   5     1167.74     1081.09     19.91 o 
  -6   7   5     1472.12     1375.37     44.46 o 
  -5   7   5        0.09        3.49      1.91 o 
  -4   7   5      136.98      150.51     13.99 o 
  -3   7   5       34.56       37.21      3.54 o 
  -2   7   5      342.46      379.81     11.57 o 
  -1   7   5        0.27        3.16      2.56 o 
   0   7   5       66.84       87.35     10.70 o 
   1   7   5       65.20       48.60      5.88 o 
   2   7   5      403.60      420.00     15.04 o 
   3   7   5        8.57        5.05      3.14 o 
   4   7   5      196.76      194.46      8.55 o 
   5   7   5      482.55      469.59     28.54 o 
   6   7   5      174.96      180.57     17.33 o 
   7   7   5        0.25        1.33      2.48 o 
 -10   8   5        6.54        3.54      3.60 o 
  -9   8   5       47.48       51.92      7.20 o 
  -8   8   5        2.46        6.03      4.14 o 
  -7   8   5        8.78        9.97      3.85 o 
  -6   8   5      400.77      426.32     21.13 o 
  -5   8   5     1221.17     1216.85     21.99 o 
  -4   8   5        5.19        7.05      3.82 o 
  -3   8   5        1.12        5.30      2.99 o 
  -2   8   5     1242.10     1276.45     21.70 o 
  -1   8   5      147.28      145.53      5.89 o 
   0   8   5       10.86       10.28      3.14 o 
   1   8   5      482.73      484.41     15.20 o 
   2   8   5     1153.46     1236.95     20.13 o 
   3   8   5      116.91      131.35     11.46 o 
   4   8   5       18.81       18.01      3.35 o 
   5   8   5       15.97       11.08      3.55 o 
   6   8   5       28.76       24.40      6.73 o 
 -10   9   5        3.86        6.12      3.63 o 
  -9   9   5       45.63       41.17      6.63 o 
  -8   9   5       46.95       46.59      8.37 o 
  -7   9   5      282.00      268.76     16.29 o 
  -6   9   5     1332.96     1341.38     46.83 o 
  -5   9   5       32.19       32.17      6.05 o 
  -4   9   5      235.33      211.22     20.86 o 
  -3   9   5        8.23       10.20      4.86 o 
  -2   9   5      621.46      662.09     18.37 o 
  -1   9   5        0.04        4.92      3.39 o 
   0   9   5      223.86      220.78     19.35 o 
   1   9   5      213.39      227.79      9.32 o 
   2   9   5       19.59       18.70      3.62 o 
   3   9   5        0.03        4.17      2.15 o 
   4   9   5      262.02      274.95     13.50 o 
   5   9   5       48.57       32.84      7.78 o 
   6   9   5        2.01        3.16      3.95 o 
 -10  10   5       26.44       15.96      7.16 o 
  -9  10   5        1.50        6.17      7.71 o 
  -8  10   5       20.25       18.15      5.46 o 
  -7  10   5       89.24       87.41     18.16 o 
  -6  10   5      654.70      600.70     16.15 o 
  -5  10   5       58.36       55.15      4.81 o 
  -4  10   5       78.84       86.80      7.66 o 
  -3  10   5      585.37      605.54     18.91 o 
  -2  10   5      634.76      615.07     18.44 o 
  -1  10   5       12.39       10.92      5.16 o 
   0  10   5      253.64      221.75      8.94 o 
   1  10   5      490.13      532.07     19.24 o 
   2  10   5       51.30       55.77      8.06 o 
   3  10   5      219.15      212.36      9.39 o 
   4  10   5       86.48       93.91     15.35 o 
   5  10   5       12.28        9.74      5.93 o 
  -9  11   5        0.07        4.26      3.31 o 
  -8  11   5      336.85      335.53     43.00 o 
  -7  11   5       27.14       30.56      8.68 o 
  -6  11   5       24.40       20.70      6.95 o 
  -5  11   5      130.93      151.02     10.27 o 
  -4  11   5       17.84       19.75      3.87 o 
  -3  11   5      436.55      471.81     12.44 o 
  -2  11   5      319.39      316.51     12.41 o 
  -1  11   5      226.41      237.46     12.38 o 
   0  11   5       41.94       41.17      5.54 o 
   1  11   5      183.42      210.64      9.89 o 
   2  11   5       78.45       78.96      6.79 o 
   3  11   5       36.45       24.74      5.45 o 
   4  11   5       65.25       56.52     10.79 o 
  -9  12   5       26.91       32.12     14.58 o 
  -8  12   5      253.77      263.34     35.78 o 
  -7  12   5      179.90      175.96     18.43 o 
  -6  12   5      381.14      392.76     55.01 o 
  -5  12   5      463.64      458.95     20.87 o 
  -4  12   5      371.93      378.57     11.05 o 
  -3  12   5      174.58      160.19     10.63 o 
  -2  12   5      262.46      271.77     15.90 o 
  -1  12   5      139.16      144.46     17.05 o 
   0  12   5      104.13      135.68     34.26 o 
   1  12   5      104.22       89.06      8.01 o 
   2  12   5      457.63      451.62     15.39 o 
   3  12   5        0.13        3.56      2.33 o 
   4  12   5       30.04       26.74      7.79 o 
  -9  13   5       10.47       15.21      9.46 o 
  -8  13   5        2.02        7.23      7.19 o 
  -7  13   5       69.76       62.66     10.28 o 
  -6  13   5        8.45       12.70      4.32 o 
  -5  13   5        6.23        6.28      3.08 o 
  -4  13   5       43.43       44.72      5.00 o 
  -3  13   5       95.01       96.16      8.26 o 
  -2  13   5      237.05      250.16     20.03 o 
  -1  13   5      117.97      128.25     13.17 o 
   0  13   5        4.84        8.56      3.53 o 
   1  13   5       16.69       10.53      3.62 o 
   2  13   5       42.21       27.88      5.56 o 
   3  13   5        2.04        2.83      1.88 o 
  -8  14   5        4.71       15.45      7.42 o 
  -7  14   5      181.46      162.87     53.70 o 
  -6  14   5       64.13       47.06      7.85 o 
  -5  14   5       70.71       54.01      7.48 o 
  -4  14   5        1.46        4.91      2.76 o 
  -3  14   5        5.61        7.68      2.84 o 
  -2  14   5       46.59       45.83      5.99 o 
  -1  14   5       86.89       81.33      7.25 o 
   0  14   5       10.17        7.20      3.25 o 
   1  14   5       29.31       26.20      4.79 o 
   2  14   5       19.38       21.85      4.84 o 
  -7  15   5       14.57        9.08      7.30 o 
  -6  15   5      303.84      217.11     59.10 o 
  -5  15   5       30.35       33.79      5.26 o 
  -4  15   5        5.14        4.51      2.98 o 
  -3  15   5        0.30        5.93      3.61 o 
  -2  15   5        0.30        5.23      2.84 o 
  -1  15   5      565.90      566.15     14.42 o 
   0  15   5       55.83       31.30      9.98 o 
   1  15   5        4.69        5.61      3.67 o 
  -6  16   5        5.98        8.47      7.37 o 
  -5  16   5      188.51      166.66     45.69 o 
  -4  16   5       54.06       56.89      8.22 o 
  -3  16   5      150.35      132.78     13.39 o 
  -2  16   5       47.60       44.49      7.42 o 
  -1  16   5        8.37       12.23      9.60 o 
   0  16   5      158.64      162.46     24.61 o 
  -4  17   5        2.82        4.30      3.91 o 
  -3  17   5       43.28       38.81      6.52 o 
   1 -19   6       24.81       30.55     10.09 o 
   2 -19   6       36.02       31.13      7.34 o 
   3 -19   6       18.93       12.87      5.25 o 
   4 -19   6      125.65      111.04     15.95 o 
  -1 -18   6       37.57       30.59     10.47 o 
   0 -18   6       95.95       96.25     10.38 o 
   1 -18   6       60.70       62.03      9.99 o 
   2 -18   6        3.34        9.96      5.65 o 
   3 -18   6      343.21      392.47     54.42 o 
   4 -18   6       90.26       90.72      8.99 o 
   5 -18   6       50.53       55.43     17.91 o 
   6 -18   6        0.04       11.75      9.69 o 
  -2 -17   6       42.62       41.97      8.24 o 
  -1 -17   6       86.98       73.26     16.09 o 
   0 -17   6       20.45       15.91      5.43 o 
   1 -17   6        1.07        3.18      5.48 o 
   2 -17   6      212.52      224.23     14.20 o 
   3 -17   6      379.48      422.50     15.42 o 
   4 -17   6       12.71       17.31      6.36 o 
   5 -17   6      178.00      177.60     30.59 o 
   6 -17   6      219.37      250.98     39.42 o 
   7 -17   6      211.59      200.39     46.56 o 
  -3 -16   6        1.21        3.62      2.81 o 
  -2 -16   6       41.41       37.29      6.22 o 
  -1 -16   6      443.61      463.26     20.89 o 
   0 -16   6       28.74       27.83      6.05 o 
   1 -16   6       44.71       60.91     11.67 o 
   2 -16   6      103.60      102.20     13.52 o 
   3 -16   6       14.11       10.17      4.32 o 
   4 -16   6       33.72       22.44      6.23 o 
   5 -16   6        1.45        4.36      3.33 o 
   6 -16   6       13.48       17.74      5.45 o 
   7 -16   6      107.86      108.19     36.80 o 
  -4 -15   6        0.54        3.87      3.38 o 
  -3 -15   6      251.24      240.19     20.30 o 
  -2 -15   6        1.18        2.57      2.46 o 
  -1 -15   6      189.43      174.69     15.56 o 
   0 -15   6        3.86        5.89      2.46 o 
   1 -15   6      165.08      184.47     19.76 o 
   2 -15   6       37.25       42.16     11.32 o 
   3 -15   6        0.04        3.97      3.44 o 
   4 -15   6       70.63       66.64      7.79 o 
   5 -15   6       52.17       57.54      7.55 o 
   6 -15   6       16.64       20.30      5.75 o 
   7 -15   6      292.77      330.38     19.80 o 
   8 -15   6        7.54        4.21      9.11 o 
  -5 -14   6        0.09        4.68      2.90 o 
  -4 -14   6       27.55       42.78      5.74 o 
  -3 -14   6       86.11       69.39      6.77 o 
  -2 -14   6      133.32      113.30     14.04 o 
  -1 -14   6       37.47       31.08      5.75 o 
   0 -14   6      267.24      264.62     11.31 o 
   1 -14   6        0.12        0.88      1.14 o 
   2 -14   6       80.34       96.08     14.86 o 
   3 -14   6      574.08      642.40     21.78 o 
   4 -14   6       58.41       57.02      6.51 o 
   5 -14   6      381.02      396.11     15.46 o 
   6 -14   6      204.04      195.90     13.40 o 
   7 -14   6       49.66       46.35     16.06 o 
   8 -14   6      591.91      570.35     85.13 o 
  -6 -13   6       11.07        7.76      3.68 o 
  -5 -13   6        0.46        5.56      3.38 o 
  -4 -13   6      261.29      257.14     15.51 o 
  -3 -13   6      128.86      137.26      8.85 o 
  -2 -13   6      203.76      203.15     28.47 o 
  -1 -13   6        4.59        6.68      3.11 o 
   0 -13   6      573.10      591.26     14.17 o 
   1 -13   6      177.31      157.25     13.62 o 
   2 -13   6      129.35      131.77     18.69 o 
   3 -13   6      264.88      275.56     13.58 o 
   4 -13   6       65.24       70.72     12.99 o 
   5 -13   6      283.81      289.11     12.72 o 
   6 -13   6        0.03        4.80      6.41 o 
   7 -13   6       99.40      117.11     21.49 o 
   8 -13   6       43.23       69.19     29.10 o 
   9 -13   6      215.86      213.76     21.58 o 
  -6 -12   6       56.89       52.41      6.16 o 
  -5 -12   6      182.54      177.29     23.91 o 
  -4 -12   6        1.79        4.93      3.19 o 
  -3 -12   6       22.83       21.00      4.00 o 
  -2 -12   6       55.65       54.56      9.67 o 
  -1 -12   6       16.04       16.49      3.38 o 
   0 -12   6        6.74        7.97      3.86 o 
   1 -12   6       51.01       47.96      4.33 o 
   2 -12   6     1003.69     1023.01     35.02 o 
   3 -12   6      345.32      347.35     11.49 o 
   4 -12   6       78.06       66.37     13.28 o 
   5 -12   6      146.71      143.83     18.38 o 
   6 -12   6       16.44       13.39      4.06 o 
   7 -12   6      203.78      247.79     29.70 o 
   8 -12   6      179.29      155.90     54.21 o 
   9 -12   6        7.26       10.46      8.99 o 
  -7 -11   6        0.59        3.20      2.65 o 
  -6 -11   6        0.96        5.35      3.61 o 
  -5 -11   6       77.06       75.67     10.67 o 
  -4 -11   6       57.61       55.95      6.39 o 
  -3 -11   6        2.63        7.91      3.83 o 
  -2 -11   6      225.97      232.88     14.81 o 
  -1 -11   6      518.31      571.48     17.25 o 
   0 -11   6      222.24      204.90     11.78 o 
   1 -11   6      304.22      329.85      8.67 o 
   2 -11   6        0.03        2.18      3.89 o 
   3 -11   6      807.76      815.18     17.66 o 
   4 -11   6      208.12      235.03     25.98 o 
   5 -11   6       32.30       39.04      8.08 o 
   6 -11   6       79.15       96.61     12.44 o 
   7 -11   6        1.77        4.13      5.40 o 
   8 -11   6        4.65        4.42      6.23 o 
   9 -11   6      109.21      120.03     24.11 o 
  -7 -10   6       17.97       12.39      3.33 o 
  -6 -10   6      209.15      225.57     12.62 o 
  -5 -10   6      334.54      350.87     17.59 o 
  -4 -10   6       68.11       68.54      6.74 o 
  -3 -10   6     1040.44     1063.24     18.86 o 
  -2 -10   6       97.42       79.56      7.53 o 
  -1 -10   6     1105.86     1096.36     19.45 o 
   0 -10   6      113.47      121.57      5.68 o 
   1 -10   6       12.86        9.95      2.11 o 
   2 -10   6      394.23      376.98     15.12 o 
   3 -10   6     4332.79     4667.08    104.28 o 
   4 -10   6     1010.46     1023.00     23.60 o 
   5 -10   6      128.71      104.09      8.92 o 
   6 -10   6      152.92      169.69     15.00 o 
   7 -10   6       93.85      106.07     14.38 o 
   8 -10   6       50.29       51.68     16.78 o 
   9 -10   6      148.41       95.06     42.56 o 
  -8  -9   6       12.19       18.09      8.05 o 
  -7  -9   6        0.54        4.90      3.36 o 
  -6  -9   6       83.10       90.49      8.90 o 
  -5  -9   6       22.19       21.95      4.26 o 
  -4  -9   6      282.57      289.28     13.77 o 
  -3  -9   6       11.83       10.04      3.51 o 
  -2  -9   6      584.81      566.31     16.24 o 
  -1  -9   6      302.73      323.58     10.38 o 
   0  -9   6      580.40      591.85     15.34 o 
   1  -9   6       37.69       42.53      2.64 o 
   2  -9   6        0.13        5.63      4.32 o 
   3  -9   6       23.16       21.35      5.16 o 
   4  -9   6     1053.50      986.30     29.87 o 
   5  -9   6        0.56        2.26      3.07 o 
   6  -9   6       80.62       68.11     11.08 o 
   7  -9   6        0.38        1.95      2.57 o 
   8  -9   6      314.35      334.29     52.22 o 
   9  -9   6        0.45        2.39      3.23 o 
  -8  -8   6      106.65      128.12     18.01 o 
  -7  -8   6      112.73      121.47     19.16 o 
  -6  -8   6       11.13        9.00      3.31 o 
  -5  -8   6        6.14        4.39      3.73 o 
  -4  -8   6      224.10      228.39      9.95 o 
  -3  -8   6       48.64       38.16      3.89 o 
  -2  -8   6      117.21      142.09      7.26 o 
  -1  -8   6        0.39        1.69      1.63 o 
   0  -8   6      644.92      696.13     14.75 o 
   1  -8   6     1452.48     1507.81     20.92 o 
   2  -8   6      123.95      103.51     11.88 o 
   3  -8   6       52.16       52.85      5.54 o 
   4  -8   6        0.03        3.51      3.58 o 
   5  -8   6      665.09      642.73     21.47 o 
   6  -8   6       16.87       12.49      2.59 o 
   7  -8   6       79.07       71.65     12.21 o 
   8  -8   6       43.37       39.65     12.22 o 
   9  -8   6       11.22        5.38      5.36 o 
  -8  -7   6       44.48       52.83     12.01 o 
  -7  -7   6      429.36      457.35     23.78 o 
  -6  -7   6        8.56       10.04      3.11 o 
  -5  -7   6      713.23      737.46     17.68 o 
  -4  -7   6      253.64      277.42     13.05 o 
  -3  -7   6      148.30      157.38      8.10 o 
  -2  -7   6        5.63        6.14      2.53 o 
  -1  -7   6       75.20       80.84      7.75 o 
   0  -7   6      664.17      696.40     12.45 o 
   1  -7   6      853.91      833.90     12.87 o 
   2  -7   6        7.67        5.88      3.71 o 
   3  -7   6      209.74      216.11     26.31 o 
   4  -7   6        8.83        5.18      0.99 o 
   5  -7   6        0.45        1.10      1.06 o 
   6  -7   6      283.29      250.08      8.73 o 
   7  -7   6       30.86       29.34      5.30 o 
   8  -7   6        3.99        9.04      6.37 o 
   9  -7   6      244.11      235.90     15.12 o 
  -9  -6   6       17.03       18.43      4.23 o 
  -8  -6   6        8.06       14.38      4.84 o 
  -7  -6   6        0.30        1.76      2.68 o 
  -6  -6   6      170.75      180.81     13.26 o 
  -5  -6   6        1.97        7.48      3.28 o 
  -4  -6   6     2293.94     2368.91     50.50 o 
  -3  -6   6      142.90      126.67      9.41 o 
  -2  -6   6      734.65      670.86     16.50 o 
  -1  -6   6       33.94       22.70      2.75 o 
   0  -6   6      776.52      758.47     22.53 o 
   1  -6   6     3783.21     3907.07     39.90 o 
   2  -6   6     1349.73     1445.41     13.79 o 
   3  -6   6      109.08      119.00      3.37 o 
   4  -6   6      211.54      200.75      5.67 o 
   5  -6   6       52.00       53.02      4.86 o 
   6  -6   6      446.82      396.18     10.74 o 
   7  -6   6      158.72      157.20      9.53 o 
   8  -6   6        7.22        9.36      3.15 o 
   9  -6   6       41.53       33.54     12.01 o 
  -9  -5   6       44.51       40.48      9.67 o 
  -8  -5   6        0.23        3.52      5.49 o 
  -7  -5   6      186.85      181.39     16.52 o 
  -6  -5   6      364.66      339.31     22.61 o 
  -5  -5   6      101.76      115.46      8.62 o 
  -4  -5   6      649.45      676.57     25.47 o 
  -3  -5   6     2037.81     2333.60    101.88 o 
  -2  -5   6       65.26       46.54      4.57 o 
  -1  -5   6     1009.48     1049.25     11.91 o 
   0  -5   6      873.31      913.39     14.97 o 
   1  -5   6      728.70      680.48     11.47 o 
   2  -5   6     1694.64     1639.03     12.84 o 
   3  -5   6     3727.88     3800.12     60.31 o 
   4  -5   6       49.79       58.92      5.78 o 
   5  -5   6      420.95      439.86     12.85 o 
   6  -5   6      131.76      118.16      7.61 o 
   7  -5   6     1191.92     1189.99     25.22 o 
   8  -5   6      167.61      149.02     13.74 o 
   9  -5   6        0.29        5.03      6.84 o 
  -9  -4   6       37.87       44.29     11.45 o 
  -8  -4   6       15.70       17.21      5.33 o 
  -7  -4   6       37.17       38.88      7.14 o 
  -6  -4   6       95.96       93.22      8.46 o 
  -5  -4   6      787.66      765.30     24.69 o 
  -4  -4   6        0.09        5.32      2.99 o 
  -3  -4   6      201.43      186.09      8.00 o 
  -2  -4   6       65.93       53.23      2.97 o 
  -1  -4   6      267.11      229.04      4.72 o 
   0  -4   6     2157.65     2017.39     11.45 o 
   1  -4   6     4088.33     4155.81     27.63 o 
   2  -4   6     1259.00     1207.16     14.10 o 
   3  -4   6      334.30      371.43      8.01 o 
   4  -4   6     1191.64     1179.08     20.58 o 
   5  -4   6       28.16       31.15      4.54 o 
   6  -4   6        8.19        8.62      1.77 o 
   7  -4   6      136.99      131.29      7.93 o 
   8  -4   6        0.03        1.83      1.89 o 
   9  -4   6        3.95        3.78      2.55 o 
 -10  -3   6      151.87      156.05     24.76 o 
  -9  -3   6      296.69      324.81     38.52 o 
  -8  -3   6        1.63        3.53      3.64 o 
  -7  -3   6      104.79       80.98      7.55 o 
  -6  -3   6      305.73      287.91     12.34 o 
  -5  -3   6     1849.92     1928.21     29.61 o 
  -4  -3   6      298.84      337.94     14.71 o 
  -3  -3   6      201.14      238.23      7.06 o 
  -2  -3   6      572.05      495.05      6.16 o 
  -1  -3   6      656.87      554.18      6.98 o 
   0  -3   6      161.13      156.79      3.94 o 
   1  -3   6       22.87       18.56      2.15 o 
   2  -3   6      116.59      123.28      4.16 o 
   3  -3   6      126.76      142.72      5.00 o 
   4  -3   6       83.21       83.05      9.31 o 
   5  -3   6       17.06       18.94      3.06 o 
   6  -3   6      802.03      749.04     16.75 o 
   7  -3   6      239.78      238.82      7.86 o 
   8  -3   6       95.93      100.94     25.22 o 
   9  -3   6        8.14       10.07      6.44 o 
 -10  -2   6        4.10        4.84      3.85 o 
  -9  -2   6      271.43      298.44     35.26 o 
  -8  -2   6       85.27       91.60     11.10 o 
  -7  -2   6        0.55        4.77      2.36 o 
  -6  -2   6        9.26        7.00      2.09 o 
  -5  -2   6      102.70      115.00      5.80 o 
  -4  -2   6     1049.04     1024.64     17.58 o 
  -3  -2   6       33.21       37.27      9.61 o 
  -2  -2   6       47.72       48.51      2.27 o 
  -1  -2   6     1448.97     1370.24     13.83 o 
   0  -2   6     1555.12     1501.11      9.49 o 
   1  -2   6       64.53       95.16      2.43 o 
   2  -2   6      213.21      180.24      3.75 o 
   3  -2   6       52.03       57.44      4.36 o 
   4  -2   6      271.33      283.09      9.60 o 
   5  -2   6      440.90      438.61     11.90 o 
   6  -2   6      374.46      329.54      7.87 o 
   7  -2   6        5.80        9.24      2.64 o 
   8  -2   6      122.22      114.01     11.95 o 
   9  -2   6       68.13       69.54     14.68 o 
 -10  -1   6       14.99       17.77      4.53 o 
  -9  -1   6      184.57      188.75     28.61 o 
  -8  -1   6      308.75      314.76     19.00 o 
  -7  -1   6      393.08      395.04     21.35 o 
  -6  -1   6        0.90        2.09      1.58 o 
  -5  -1   6      307.24      292.02      8.38 o 
  -4  -1   6      339.25      356.21      9.28 o 
  -3  -1   6      169.29      207.02      4.91 o 
  -2  -1   6       38.87       74.97      2.78 o 
  -1  -1   6      610.76      636.26      9.03 o 
   0  -1   6     5732.87     5867.96     32.49 o 
   1  -1   6     4681.55     4619.67     31.62 o 
   2  -1   6      706.26      687.08      8.76 o 
   3  -1   6      313.18      314.88     10.76 o 
   4  -1   6      245.65      241.36      6.63 o 
   5  -1   6       27.46       35.22      4.64 o 
   6  -1   6      581.91      602.53     12.11 o 
   7  -1   6      353.59      335.23     10.60 o 
   8  -1   6       17.81       11.00      2.96 o 
   9  -1   6       36.59       33.85      7.51 o 
 -10   0   6       88.62       82.60     19.77 o 
  -9   0   6      112.58      107.55     13.47 o 
  -8   0   6      295.17      254.67     16.70 o 
  -7   0   6       26.98       27.21      5.68 o 
  -6   0   6      153.41      112.76     11.23 o 
  -5   0   6       39.67       28.66      3.33 o 
  -4   0   6     2946.57     3133.64     37.21 o 
  -3   0   6      979.48     1032.95     11.28 o 
  -2   0   6       17.34       25.72      2.20 o 
  -1   0   6      775.03      809.86     17.45 o 
   0   0   6      740.40      800.05      7.63 o 
   1   0   6      671.84      716.16     11.39 o 
   2   0   6       88.47       84.23      7.46 o 
   3   0   6      230.92      207.25      7.39 o 
   4   0   6      462.94      463.94     12.15 o 
   5   0   6       30.86       27.86      3.93 o 
   6   0   6      328.50      331.91     11.70 o 
   7   0   6      820.92      844.05     25.20 o 
   8   0   6        4.21        6.60      2.55 o 
   9   0   6       12.43       14.44      6.48 o 
 -10   1   6      377.93      424.96     15.94 o 
  -9   1   6       26.64       21.47      5.33 o 
  -8   1   6        5.24        4.33      3.24 o 
  -7   1   6      984.86     1068.92     23.35 o 
  -6   1   6       37.15       35.51      3.57 o 
  -5   1   6       51.18       52.99      2.56 o 
  -4   1   6      422.28      455.05     11.53 o 
  -3   1   6    10488.05    11065.81     94.83 o 
  -2   1   6      625.17      663.30      8.07 o 
  -1   1   6       87.78       92.23      2.83 o 
   0   1   6     4043.89     4063.50     19.53 o 
   1   1   6       20.11       27.83      1.45 o 
   2   1   6      419.80      418.53      9.16 o 
   3   1   6       29.43       29.60      3.41 o 
   4   1   6       14.52       15.60      3.65 o 
   5   1   6       34.50       42.99      6.27 o 
   6   1   6       55.90       64.49      7.99 o 
   7   1   6      181.47      189.28     10.29 o 
   8   1   6        6.05       10.02      4.51 o 
 -10   2   6      174.97      196.58     26.20 o 
  -9   2   6      632.55      648.23     27.71 o 
  -8   2   6        5.56        7.10      4.72 o 
  -7   2   6      184.53      141.95     12.84 o 
  -6   2   6      800.11      804.57     19.50 o 
  -5   2   6       28.12       28.57      3.41 o 
  -4   2   6      142.63      131.05     27.00 o 
  -3   2   6        8.52       13.38      1.86 o 
  -2   2   6      657.43      627.62      8.54 o 
  -1   2   6     1655.84     1473.90     12.45 o 
   0   2   6     3600.32     3827.93     21.14 o 
   1   2   6     2351.43     2386.27     19.17 o 
   2   2   6       32.18       26.86      2.92 o 
   3   2   6     2502.50     2537.18     36.43 o 
   4   2   6       88.55       92.81      9.95 o 
   5   2   6       28.81       33.97      4.41 o 
   6   2   6       66.89       64.63      7.55 o 
   7   2   6       25.92       24.84      6.37 o 
   8   2   6      592.90      595.39     20.81 o 
 -10   3   6      148.75      172.70     23.54 o 
  -9   3   6       46.95       48.55      9.65 o 
  -8   3   6        4.84        5.55      2.92 o 
  -7   3   6       39.46       46.36      9.78 o 
  -6   3   6       17.16       23.12      5.17 o 
  -5   3   6      136.51      154.90      7.97 o 
  -4   3   6      270.82      254.68     12.69 o 
  -3   3   6      310.31      314.86      8.91 o 
  -2   3   6        1.66        0.74      1.21 o 
  -1   3   6       12.12       10.38      1.39 o 
   0   3   6        8.81       18.68      2.32 o 
   1   3   6     1380.94     1440.77     24.88 o 
   2   3   6       37.00       31.57      3.75 o 
   3   3   6      203.22      177.08     11.84 o 
   4   3   6       55.30       54.86      5.85 o 
   5   3   6       27.19       24.75      3.88 o 
   6   3   6        6.29        5.52      2.38 o 
   7   3   6       92.31       98.03     10.17 o 
   8   3   6        3.54        2.23      3.41 o 
 -10   4   6      199.92      207.62     15.10 o 
  -9   4   6      206.79      210.84     15.23 o 
  -8   4   6       47.51       41.18      6.68 o 
  -7   4   6      118.94      106.73     18.40 o 
  -6   4   6     2132.61     2231.32     68.69 o 
  -5   4   6      709.85      704.24     19.03 o 
  -4   4   6       10.30       11.85      3.50 o 
  -3   4   6      468.13      418.26     10.96 o 
  -2   4   6      432.99      421.03     10.37 o 
  -1   4   6       14.62       13.50      1.72 o 
   0   4   6     1105.48     1088.42     21.94 o 
   1   4   6        3.23        2.15      1.39 o 
   2   4   6      194.53      191.58     10.09 o 
   3   4   6       92.01       87.86      7.83 o 
   4   4   6       91.76       91.10      5.60 o 
   5   4   6      262.09      258.32     12.73 o 
   6   4   6      149.01      141.64     16.78 o 
   7   4   6      255.02      239.36     14.20 o 
 -10   5   6        1.16       13.28      6.44 o 
  -9   5   6        0.01        5.22      4.15 o 
  -8   5   6       44.71       49.13      6.97 o 
  -7   5   6        9.29       11.01      4.59 o 
  -6   5   6        0.50        8.20      4.14 o 
  -5   5   6       39.27       39.30      2.50 o 
  -4   5   6       41.09       33.75      4.10 o 
  -3   5   6        3.90        3.87      1.39 o 
  -2   5   6      566.62      619.79     22.81 o 
  -1   5   6     1300.16     1307.18     23.75 o 
   0   5   6     1968.40     2022.91     53.17 o 
   1   5   6        2.03        6.21      4.68 o 
   2   5   6      129.46      135.78      6.56 o 
   3   5   6      307.58      302.99     10.79 o 
   4   5   6      489.44      507.48     12.68 o 
   5   5   6       68.29       77.01      8.62 o 
   6   5   6       18.90       12.93      3.60 o 
   7   5   6        2.00        5.41      4.96 o 
 -10   6   6      190.08      216.82     32.48 o 
  -9   6   6        4.01        6.84      4.93 o 
  -8   6   6       35.77       40.61      8.37 o 
  -7   6   6     1176.07     1329.41     31.32 o 
  -6   6   6      618.19      572.64     21.81 o 
  -5   6   6       25.84       25.46      2.91 o 
  -4   6   6        0.50        0.94      1.00 o 
  -3   6   6     3026.43     3147.24     42.53 o 
  -2   6   6      277.70      264.85      8.09 o 
  -1   6   6      914.07      913.13     16.16 o 
   0   6   6       45.88       54.91      5.33 o 
   1   6   6     2053.37     1974.14     32.22 o 
   2   6   6      576.88      557.14     18.93 o 
   3   6   6       29.37       35.34      5.82 o 
   4   6   6      185.59      177.33      7.98 o 
   5   6   6       29.76       25.86      4.21 o 
   6   6   6       31.80       29.62      6.69 o 
   7   6   6       60.58       44.11     12.92 o 
 -10   7   6       10.80        8.43      4.40 o 
  -9   7   6      135.96      113.82     11.83 o 
  -8   7   6       83.88       94.92     15.67 o 
  -7   7   6       78.65       93.12      9.19 o 
  -6   7   6        5.09        5.46      3.39 o 
  -5   7   6      184.67      167.55      9.41 o 
  -4   7   6      103.28       87.60      5.47 o 
  -3   7   6      193.91      186.95     10.21 o 
  -2   7   6        5.96        7.87      3.52 o 
  -1   7   6      211.60      203.34     14.43 o 
   0   7   6        5.30       10.22      3.07 o 
   1   7   6      181.64      189.04      8.80 o 
   2   7   6      103.90       94.82      6.89 o 
   3   7   6      349.49      357.55     11.28 o 
   4   7   6      100.96      100.76     13.88 o 
   5   7   6       55.89       38.83      6.17 o 
   6   7   6       48.33       44.45      7.96 o 
 -10   8   6        5.93        4.84      5.07 o 
  -9   8   6       28.81       20.12      4.79 o 
  -8   8   6        9.92       13.86      4.80 o 
  -7   8   6       44.50       46.84      9.59 o 
  -6   8   6      185.54      236.26     14.22 o 
  -5   8   6       80.43       85.90      9.92 o 
  -4   8   6      268.66      264.54     11.04 o 
  -3   8   6       32.34       31.40      3.89 o 
  -2   8   6      445.41      452.69     13.66 o 
  -1   8   6       96.57       90.39      6.18 o 
   0   8   6        0.12        1.62      2.29 o 
   1   8   6      145.16      133.78      9.39 o 
   2   8   6       55.22       50.80      4.68 o 
   3   8   6        4.13        6.08      3.05 o 
   4   8   6        3.28        5.39      2.38 o 
   5   8   6       27.99       25.34      6.31 o 
   6   8   6       11.96        8.83      4.21 o 
 -10   9   6      144.49      129.73     15.85 o 
  -9   9   6      273.15      269.05     43.85 o 
  -8   9   6       82.56       89.34     16.07 o 
  -7   9   6        5.21       12.63      4.91 o 
  -6   9   6       27.67       20.81      6.03 o 
  -5   9   6      196.32      217.63     11.34 o 
  -4   9   6       15.09       15.70      3.32 o 
  -3   9   6      307.98      309.01     15.26 o 
  -2   9   6      240.02      247.64      8.90 o 
  -1   9   6      487.83      475.48     34.12 o 
   0   9   6      279.33      265.38     11.36 o 
   1   9   6       45.01       41.69      5.08 o 
   2   9   6       53.03       66.75      7.65 o 
   3   9   6       98.31       97.91      9.48 o 
   4   9   6       87.02       75.74     15.52 o 
   5   9   6        3.78        5.50      4.21 o 
 -10  10   6       13.18       17.11      9.18 o 
  -9  10   6       49.26       42.75     11.54 o 
  -8  10   6      500.41      497.76     36.87 o 
  -7  10   6       59.66       65.59      8.60 o 
  -6  10   6      838.13      863.72     39.08 o 
  -5  10   6        1.55        5.87      2.46 o 
  -4  10   6      778.16      796.66     12.94 o 
  -3  10   6      143.87      141.38      9.25 o 
  -2  10   6       34.26       32.26      4.84 o 
  -1  10   6       24.62       25.37      4.09 o 
   0  10   6       16.17       18.10      5.25 o 
   1  10   6       20.09       17.39      3.82 o 
   2  10   6        8.63       12.14      3.25 o 
   3  10   6        0.63        5.62      2.75 o 
   4  10   6       14.03       12.88      7.98 o 
   5  10   6       55.01       51.02      9.82 o 
  -9  11   6       14.14       14.10      4.70 o 
  -8  11   6       35.39       36.08      7.65 o 
  -7  11   6      486.21      487.14     19.08 o 
  -6  11   6      143.02      163.71     12.87 o 
  -5  11   6        1.94        6.69      3.20 o 
  -4  11   6       43.06       48.47      4.55 o 
  -3  11   6      509.54      538.47     15.17 o 
  -2  11   6     1421.55     1506.88     34.09 o 
  -1  11   6      379.31      418.51     14.19 o 
   0  11   6       79.88      107.53     30.17 o 
   1  11   6       17.86       20.23      4.12 o 
   2  11   6       65.91       79.99      9.28 o 
   3  11   6       83.97       76.70      6.57 o 
   4  11   6        9.02       10.70      6.46 o 
  -9  12   6      194.30      146.56     54.35 o 
  -8  12   6       13.72       14.86      5.57 o 
  -7  12   6        2.60        8.51      4.54 o 
  -6  12   6        3.76        3.86      3.26 o 
  -5  12   6       32.67       26.96      4.50 o 
  -4  12   6      106.91       96.95      6.37 o 
  -3  12   6       54.38       52.36      6.08 o 
  -2  12   6       22.45       22.80      4.79 o 
  -1  12   6       91.43       99.67      7.74 o 
   0  12   6       35.23       31.15      6.01 o 
   1  12   6      551.42      550.76     16.97 o 
   2  12   6       40.12       41.97      5.63 o 
   3  12   6       12.33        9.45      4.75 o 
  -8  13   6       46.32       48.99     13.30 o 
  -7  13   6      159.06      138.53     20.74 o 
  -6  13   6      738.34      769.85     18.30 o 
  -5  13   6       80.32       84.67      6.95 o 
  -4  13   6        7.69        5.05      3.16 o 
  -3  13   6       28.36       27.74      5.01 o 
  -2  13   6      185.88      183.16     13.48 o 
  -1  13   6        3.94        7.93      3.71 o 
   0  13   6      122.83      118.55     17.56 o 
   1  13   6       75.13       72.42     15.08 o 
   2  13   6        4.48        3.35      2.36 o 
  -8  14   6       84.53      119.17     16.13 o 
  -7  14   6       16.07       16.64      7.28 o 
  -6  14   6      160.02      146.33     12.92 o 
  -5  14   6      116.53      110.73      8.57 o 
  -4  14   6       30.42       29.25      6.69 o 
  -3  14   6       38.00       36.26      6.30 o 
  -2  14   6      115.57      109.60     15.77 o 
  -1  14   6       64.99       72.40      6.91 o 
   0  14   6       71.73       42.45     17.16 o 
   1  14   6        0.19        6.46      2.36 o 
  -7  15   6        0.01        2.27      7.23 o 
  -6  15   6        2.95       11.66      9.90 o 
  -5  15   6       15.71       14.84      3.63 o 
  -4  15   6       85.81       74.25     13.16 o 
  -3  15   6        4.50        8.37      3.50 o 
  -2  15   6      130.03      138.44     16.32 o 
  -1  15   6      136.22      127.82     12.67 o 
   0  15   6        6.71        9.54      5.05 o 
  -6  16   6       63.67       37.50     14.86 o 
  -5  16   6      170.50      142.44     20.90 o 
  -4  16   6       27.04       18.06      6.98 o 
  -3  16   6        0.05        4.08      2.82 o 
  -2  16   6       73.21       72.79      9.86 o 
  -1  16   6       24.19       12.45     11.03 o 
   1 -19   7       38.19       20.73      7.94 o 
   2 -19   7       40.68       37.46     10.29 o 
   3 -19   7       75.11       82.94     11.17 o 
   4 -19   7       14.00       13.25      8.10 o 
  -1 -18   7       84.20       68.41     12.07 o 
   0 -18   7        0.62        7.13      5.16 o 
   1 -18   7        3.53        5.22      8.47 o 
   2 -18   7        1.22        5.68      4.84 o 
   3 -18   7       10.91       15.08      6.40 o 
   4 -18   7      138.17      105.45     17.87 o 
   5 -18   7        6.01        2.36      6.46 o 
   6 -18   7        1.95        5.06      7.21 o 
  -2 -17   7        7.15       16.99      6.53 o 
  -1 -17   7      145.99      137.99     10.84 o 
   0 -17   7        1.01        5.39      4.82 o 
   1 -17   7       24.43       32.01     20.67 o 
   2 -17   7      145.64      151.74     19.40 o 
   3 -17   7       23.81       17.94      6.71 o 
   4 -17   7      196.37      207.75     14.02 o 
   5 -17   7       74.25       72.68     10.27 o 
   6 -17   7       10.01        6.06      3.15 o 
  -3 -16   7       26.51       36.18      4.95 o 
  -2 -16   7        8.32        7.19      5.02 o 
  -1 -16   7       20.65       14.45      5.18 o 
   0 -16   7      294.18      306.49     15.71 o 
   1 -16   7        5.83       13.80      6.19 o 
   2 -16   7      811.34      899.01     42.82 o 
   3 -16   7       58.47       71.29      8.13 o 
   4 -16   7      170.56      173.33     25.15 o 
   5 -16   7        0.01        1.63      4.01 o 
   6 -16   7        7.29        9.98      3.50 o 
   7 -16   7       55.99       41.46     17.11 o 
  -4 -15   7        1.86        3.48      2.96 o 
  -3 -15   7       31.03       33.02      6.53 o 
  -2 -15   7      235.26      238.29     25.05 o 
  -1 -15   7      212.93      192.27      8.58 o 
   0 -15   7      732.12      759.47     20.35 o 
   1 -15   7        8.67        8.23      5.12 o 
   2 -15   7        3.39        9.55      5.48 o 
   3 -15   7       46.67       42.36      8.14 o 
   4 -15   7      178.29      200.38     34.18 o 
   5 -15   7       24.87       18.05      4.51 o 
   6 -15   7        8.00        9.34      3.32 o 
   7 -15   7        0.17        6.95      8.71 o 
   8 -15   7      143.61      147.68     17.81 o 
  -5 -14   7        4.23        6.01      2.77 o 
  -4 -14   7        0.02        2.57      2.45 o 
  -3 -14   7       59.04       43.65      7.00 o 
  -2 -14   7       78.49       92.77      8.01 o 
  -1 -14   7        2.84        6.72      2.25 o 
   0 -14   7        0.41        1.20      2.03 o 
   1 -14   7      173.59      180.27     13.59 o 
   2 -14   7       43.37       45.83     11.77 o 
   3 -14   7      562.96      609.36     20.67 o 
   4 -14   7       55.64       70.44     12.30 o 
   5 -14   7       53.67       65.49      6.47 o 
   6 -14   7       94.31       88.04     27.74 o 
   7 -14   7        4.23        7.47      5.78 o 
   8 -14   7       10.01       15.10      8.73 o 
  -6 -13   7       50.87       42.32      5.54 o 
  -5 -13   7       17.57       21.31      4.76 o 
  -4 -13   7      214.42      221.43      9.50 o 
  -3 -13   7       55.67       42.40      5.00 o 
  -2 -13   7      164.44      156.64      8.67 o 
  -1 -13   7       67.59       58.17      4.65 o 
   0 -13   7       42.25       50.43     11.38 o 
   1 -13   7      273.34      272.49     14.07 o 
   2 -13   7       19.87       29.89      6.43 o 
   3 -13   7      276.09      291.97     12.02 o 
   4 -13   7      120.35      105.65     17.47 o 
   5 -13   7      288.44      306.44     11.32 o 
   6 -13   7        5.45        6.77      3.75 o 
   7 -13   7      104.02      129.02     12.34 o 
   8 -13   7        0.86        8.03      7.91 o 
  -6 -12   7      122.66      118.99     10.01 o 
  -5 -12   7        5.73        1.02      2.85 o 
  -4 -12   7      170.34      181.99      9.58 o 
  -3 -12   7       84.65       77.03      9.04 o 
  -2 -12   7      547.12      544.27     13.49 o 
  -1 -12   7        0.96        5.30      2.99 o 
   0 -12   7        3.49        3.60      1.87 o 
   1 -12   7      264.39      252.99     11.62 o 
   2 -12   7      250.74      247.93     17.16 o 
   3 -12   7      122.60      140.48     10.73 o 
   4 -12   7      971.51      980.06     30.14 o 
   5 -12   7      465.24      518.64     32.75 o 
   6 -12   7      220.51      225.23     13.22 o 
   7 -12   7      118.91       96.88     26.57 o 
   8 -12   7       79.45       63.58     11.12 o 
   9 -12   7        2.97        4.10      5.92 o 
  -7 -11   7       69.66       44.15     10.34 o 
  -6 -11   7      171.39      167.74     21.25 o 
  -5 -11   7      138.77      147.07     13.96 o 
  -4 -11   7        2.42        7.66      4.52 o 
  -3 -11   7       84.43       82.69      6.29 o 
  -2 -11   7      483.92      480.15     12.96 o 
  -1 -11   7      303.85      285.47     19.00 o 
   0 -11   7      921.62      918.12     20.72 o 
   1 -11   7     1097.98     1113.34     22.24 o 
   2 -11   7       48.47       51.25     10.10 o 
   3 -11   7      415.30      389.28     15.96 o 
   4 -11   7       37.54       35.72      6.09 o 
   5 -11   7      175.99      179.33     12.32 o 
   6 -11   7      137.06      136.79     19.67 o 
   7 -11   7      353.15      333.09     32.07 o 
   8 -11   7      317.56      295.03     47.45 o 
   9 -11   7       14.32       14.98      8.40 o 
  -7 -10   7        3.76        7.81      3.00 o 
  -6 -10   7        0.35        6.51      3.42 o 
  -5 -10   7      231.73      239.57     14.86 o 
  -4 -10   7     1070.30     1137.22     31.76 o 
  -3 -10   7      110.22      105.57      7.15 o 
  -2 -10   7      422.85      438.50     14.30 o 
  -1 -10   7      266.63      274.07     11.38 o 
   0 -10   7     1609.04     1645.52     61.56 o 
   1 -10   7      355.18      351.17      8.75 o 
   2 -10   7     2168.70     2295.89     42.45 o 
   3 -10   7      878.98      933.13     28.84 o 
   4 -10   7       55.43       51.97      7.77 o 
   5 -10   7      559.89      510.69     12.36 o 
   6 -10   7      557.43      563.67     17.87 o 
   7 -10   7       83.63       83.85      9.96 o 
   8 -10   7       21.36       24.84     10.88 o 
   9 -10   7        3.24        1.57      2.60 o 
  -8  -9   7      125.94       98.76     25.26 o 
  -7  -9   7        2.78        7.46      3.84 o 
  -6  -9   7        6.70       10.30      2.96 o 
  -5  -9   7      433.74      465.80     16.84 o 
  -4  -9   7      810.44      846.30     16.62 o 
  -3  -9   7       38.65       33.45      4.14 o 
  -2  -9   7      134.84      121.46      8.40 o 
  -1  -9   7      134.96      134.56      9.66 o 
   0  -9   7      447.78      525.38     45.21 o 
   1  -9   7      154.19      162.30      5.53 o 
   2  -9   7     1461.88     1499.26     28.78 o 
   3  -9   7     2625.26     2812.42    137.58 o 
   4  -9   7      134.43      159.18      9.55 o 
   5  -9   7        7.97        3.50      3.04 o 
   6  -9   7       39.11       38.98      5.87 o 
   7  -9   7       14.96       12.88      3.65 o 
   8  -9   7       70.74       64.32     14.26 o 
   9  -9   7       13.32        8.50      3.98 o 
  -8  -8   7       33.33       18.26      5.91 o 
  -7  -8   7       33.84       41.25      5.23 o 
  -6  -8   7       64.05       69.17      6.44 o 
  -5  -8   7      308.82      313.14     11.54 o 
  -4  -8   7      812.06      822.18     18.74 o 
  -3  -8   7     2115.54     2180.30     35.98 o 
  -2  -8   7        9.54       17.47      3.64 o 
  -1  -8   7       40.64       32.63      4.73 o 
   0  -8   7      283.13      316.77     36.81 o 
   1  -8   7      505.91      494.18     11.67 o 
   2  -8   7      146.25      159.75     15.11 o 
   3  -8   7      365.15      347.86     13.04 o 
   4  -8   7       10.06        3.93      2.58 o 
   5  -8   7      412.83      365.98     13.80 o 
   6  -8   7       39.40       56.84      8.48 o 
   7  -8   7        0.36        1.71      2.50 o 
   8  -8   7        6.76       11.87      4.94 o 
   9  -8   7       14.46        9.25      5.83 o 
  -8  -7   7        1.81        8.27      5.73 o 
  -7  -7   7       19.16       18.63      5.16 o 
  -6  -7   7      324.30      344.40     21.34 o 
  -5  -7   7      532.72      536.51     19.02 o 
  -4  -7   7      147.36      173.42     10.54 o 
  -3  -7   7      409.51      415.51     14.09 o 
  -2  -7   7       72.28       65.45      5.48 o 
  -1  -7   7      922.99      930.45     16.30 o 
   0  -7   7     1253.74     1261.78     23.66 o 
   1  -7   7       64.30       71.22      3.42 o 
   2  -7   7     3233.77     3259.52     34.19 o 
   3  -7   7      404.18      388.31      8.46 o 
   4  -7   7      676.53      660.66     15.46 o 
   5  -7   7      146.08      162.39      9.03 o 
   6  -7   7      555.30      554.43      9.27 o 
   7  -7   7       16.10       26.32      6.52 o 
   8  -7   7       22.61        9.57      9.36 o 
   9  -7   7       20.58        9.53      4.54 o 
  -9  -6   7       64.72       46.26     13.06 o 
  -8  -6   7      173.67      173.46     32.76 o 
  -7  -6   7      130.25      126.69      8.22 o 
  -6  -6   7      906.08      923.73     41.16 o 
  -5  -6   7     1007.65     1008.81     20.01 o 
  -4  -6   7     1199.55     1173.16     25.94 o 
  -3  -6   7      259.63      286.89     12.48 o 
  -2  -6   7      160.52      163.60      8.66 o 
  -1  -6   7      521.57      536.42     11.49 o 
   0  -6   7     1167.62     1346.93     19.64 o 
   1  -6   7      572.36      595.64      7.94 o 
   2  -6   7      127.10      113.18      3.29 o 
   3  -6   7      151.86      146.47      3.67 o 
   4  -6   7      124.98      126.54      3.88 o 
   5  -6   7       94.54       83.41      8.60 o 
   6  -6   7       13.81       20.05      3.64 o 
   7  -6   7       22.24       22.70      4.11 o 
   8  -6   7      251.18      266.85     24.70 o 
  -9  -5   7       50.59       35.61      8.90 o 
  -8  -5   7       55.57       61.07     11.72 o 
  -7  -5   7      499.92      485.96     22.06 o 
  -6  -5   7      147.72      143.56     12.42 o 
  -5  -5   7      665.07      697.08     26.55 o 
  -4  -5   7      151.96      192.92     16.62 o 
  -3  -5   7      134.50      129.45     10.12 o 
  -2  -5   7      189.31      169.66     11.41 o 
  -1  -5   7      674.11      707.86      9.72 o 
   0  -5   7      796.97      751.18      9.89 o 
   1  -5   7       79.64       65.11      4.45 o 
   2  -5   7      580.22      646.37      8.69 o 
   3  -5   7      334.99      316.31      8.58 o 
   4  -5   7      178.75      179.35     13.16 o 
   5  -5   7      829.26      811.42     15.73 o 
   6  -5   7      460.50      479.12     36.08 o 
   7  -5   7        6.14        7.70      3.17 o 
   8  -5   7        0.16        5.27      3.46 o 
  -9  -4   7       37.49       33.81      8.01 o 
  -8  -4   7      153.84      153.98     22.36 o 
  -7  -4   7       99.22       97.66     11.97 o 
  -6  -4   7       33.09       26.40      4.15 o 
  -5  -4   7     1448.44     1417.67     24.86 o 
  -4  -4   7     1189.40     1177.69     19.12 o 
  -3  -4   7      317.57      311.37     10.32 o 
  -2  -4   7      511.76      579.47     11.53 o 
  -1  -4   7       50.96       46.08      2.40 o 
   0  -4   7     3489.66     3659.84     25.22 o 
   1  -4   7      223.58      257.64      6.15 o 
   2  -4   7        9.45       18.66      2.22 o 
   3  -4   7     1319.52     1327.81     16.28 o 
   4  -4   7       96.21       92.32      7.21 o 
   5  -4   7      190.73      166.89      7.89 o 
   6  -4   7       60.57       67.91      8.02 o 
   7  -4   7       87.24       92.15      6.49 o 
   8  -4   7       72.48       72.06      6.53 o 
 -10  -3   7        3.45        9.29      4.19 o 
  -9  -3   7      117.73      122.76     22.90 o 
  -8  -3   7       90.20       89.68     13.46 o 
  -7  -3   7     1113.23     1022.37     23.31 o 
  -6  -3   7       11.40       14.49      2.74 o 
  -5  -3   7      466.81      448.24     14.58 o 
  -4  -3   7       15.55        8.13      2.01 o 
  -3  -3   7     1169.59     1165.12     19.57 o 
  -2  -3   7      582.62      592.16      8.43 o 
  -1  -3   7      289.05      329.30      5.66 o 
   0  -3   7     1840.76     1716.39     31.32 o 
   1  -3   7      114.68      102.33      3.43 o 
   2  -3   7       44.42       58.23      3.15 o 
   3  -3   7      948.60      937.39     15.54 o 
   4  -3   7       35.98       35.46      5.36 o 
   5  -3   7      462.05      490.82     14.61 o 
   6  -3   7      308.45      302.46      9.17 o 
   7  -3   7       39.26       39.80      4.65 o 
   8  -3   7      143.13      151.61     13.86 o 
 -10  -2   7       38.99       38.70     10.19 o 
  -9  -2   7        0.54        3.33      3.45 o 
  -8  -2   7       21.50       26.78      6.26 o 
  -7  -2   7        9.86       15.93      2.66 o 
  -6  -2   7      361.16      341.28      8.46 o 
  -5  -2   7      507.70      514.51     15.38 o 
  -4  -2   7     4054.23     4156.82    114.85 o 
  -3  -2   7      317.97      286.67      8.35 o 
  -2  -2   7      485.31      495.41     12.79 o 
  -1  -2   7     1997.64     2207.00     15.05 o 
   0  -2   7     2059.98     2142.02     16.39 o 
   1  -2   7      167.78      176.73      3.37 o 
   2  -2   7     1616.01     1659.64     14.79 o 
   3  -2   7      559.21      560.18     10.83 o 
   4  -2   7      546.80      564.40     12.35 o 
   5  -2   7       84.40       78.51      7.90 o 
   6  -2   7       31.08       27.51      6.35 o 
   7  -2   7      152.83      157.51     12.47 o 
   8  -2   7        6.49       13.48      7.49 o 
   9  -2   7       18.54       29.99      8.78 o 
 -10  -1   7       20.00       21.27      5.71 o 
  -9  -1   7       45.91       38.57      9.99 o 
  -8  -1   7        3.53        6.56      3.46 o 
  -7  -1   7      350.16      331.63     15.40 o 
  -6  -1   7        0.76        6.91      2.13 o 
  -5  -1   7      647.12      564.21     23.89 o 
  -4  -1   7      325.83      366.17     11.27 o 
  -3  -1   7      921.12      988.89     14.51 o 
  -2  -1   7      415.75      445.06      6.46 o 
  -1  -1   7     1126.99     1123.98     10.41 o 
   0  -1   7      510.18      535.89      7.65 o 
   1  -1   7      522.15      518.55     12.72 o 
   2  -1   7      315.24      356.70      7.50 o 
   3  -1   7       27.83       28.78      3.52 o 
   4  -1   7      368.55      354.16     10.23 o 
   5  -1   7      265.95      270.02      9.09 o 
   6  -1   7        0.10        2.10      2.27 o 
   7  -1   7       35.98       28.27      5.67 o 
   8  -1   7       42.82       44.50      9.36 o 
 -10   0   7       60.02       56.25      9.54 o 
  -9   0   7      318.09      337.09     35.99 o 
  -8   0   7       18.88       15.94      5.94 o 
  -7   0   7      394.17      394.95     12.81 o 
  -6   0   7      682.01      700.58     19.11 o 
  -5   0   7      486.96      451.84     24.69 o 
  -4   0   7      140.03      118.68      9.50 o 
  -3   0   7       23.92       24.63      2.67 o 
  -2   0   7     3320.63     3233.19     28.75 o 
  -1   0   7      818.46      850.92     11.46 o 
   0   0   7     2981.36     3127.85     68.85 o 
   1   0   7     2220.64     2417.93     32.05 o 
   2   0   7      484.93      451.45     35.91 o 
   3   0   7     1666.72     1692.56     26.85 o 
   4   0   7      260.08      246.92     15.94 o 
   5   0   7       80.61       77.47     11.49 o 
   6   0   7      280.82      293.31     25.27 o 
   7   0   7       78.26       81.27     11.31 o 
   8   0   7       42.14       23.69      7.86 o 
 -10   1   7      145.12      126.52     24.79 o 
  -9   1   7      113.72       93.97     11.54 o 
  -8   1   7      259.85      284.33     16.32 o 
  -7   1   7        2.14        7.15      3.30 o 
  -6   1   7      124.94      102.74      5.62 o 
  -5   1   7      658.57      636.34     13.67 o 
  -4   1   7       37.25       64.17      5.77 o 
  -3   1   7      155.02      164.27      5.90 o 
  -2   1   7      332.73      361.57      7.27 o 
  -1   1   7        4.66        2.81      1.78 o 
   0   1   7     3439.04     3590.24     26.60 o 
   1   1   7      713.31      701.18     30.36 o 
   2   1   7       21.92       24.47      2.95 o 
   3   1   7      463.06      448.88     12.03 o 
   4   1   7      787.98      790.30     16.98 o 
   5   1   7       27.76       30.44      5.18 o 
   6   1   7       20.05       22.20      4.83 o 
   7   1   7      120.82      122.93     10.77 o 
   8   1   7       53.27       45.39      6.90 o 
 -10   2   7      173.98      179.20     24.28 o 
  -9   2   7       11.91       16.67      4.90 o 
  -8   2   7        1.02        8.44      5.13 o 
  -7   2   7        0.50        3.94      3.93 o 
  -6   2   7      397.96      386.18     10.72 o 
  -5   2   7       36.70       37.70      4.99 o 
  -4   2   7      828.67      795.19     22.83 o 
  -3   2   7      445.13      433.52      9.81 o 
  -2   2   7       88.05       78.54      4.22 o 
  -1   2   7      149.49      195.52      6.06 o 
   0   2   7       44.91       62.47      3.73 o 
   1   2   7     1212.99     1198.03     14.49 o 
   2   2   7      116.43      119.63      3.70 o 
   3   2   7       95.28       84.23      4.04 o 
   4   2   7      194.06      182.50     19.22 o 
   5   2   7       83.92       95.12     20.29 o 
   6   2   7       20.86       16.84      3.27 o 
   7   2   7      225.01      190.16     52.95 o 
   8   2   7        0.55        4.08      3.19 o 
 -10   3   7       47.41       27.98      8.58 o 
  -9   3   7        4.10        8.16      5.34 o 
  -8   3   7      200.95      205.70     16.28 o 
  -7   3   7        1.94       12.32      5.22 o 
  -6   3   7       13.63       16.47      5.26 o 
  -5   3   7       19.02       32.09      3.84 o 
  -4   3   7      783.05      750.19     17.26 o 
  -3   3   7     1663.80     1697.13     24.19 o 
  -2   3   7     1436.48     1447.84     17.11 o 
  -1   3   7      586.73      623.33     18.04 o 
   0   3   7        5.34        3.09      1.05 o 
   1   3   7     3605.39     3623.22     84.81 o 
   2   3   7      354.44      357.93      8.75 o 
   3   3   7       21.41       17.57      4.51 o 
   4   3   7      829.04      900.51     38.43 o 
   5   3   7      139.73      132.22     17.12 o 
   6   3   7        1.50        2.22      1.86 o 
   7   3   7       63.08       60.14      8.37 o 
 -10   4   7        8.86       11.28      5.02 o 
  -9   4   7        5.95       11.94      4.45 o 
  -8   4   7       58.55       67.48     10.39 o 
  -7   4   7       89.47       69.51     12.77 o 
  -6   4   7        2.51        4.97      3.87 o 
  -5   4   7       11.60       14.77      3.44 o 
  -4   4   7      692.29      672.01     14.15 o 
  -3   4   7      425.69      396.40     13.14 o 
  -2   4   7      409.27      394.13     10.71 o 
  -1   4   7      103.87       96.34      4.79 o 
   0   4   7      171.85      172.13      9.56 o 
   1   4   7      563.89      517.41     11.47 o 
   2   4   7       33.03       33.83      3.44 o 
   3   4   7       57.03       59.58      7.45 o 
   4   4   7      111.43      115.51      8.62 o 
   5   4   7      313.46      331.15     10.91 o 
   6   4   7       58.78       46.15      7.60 o 
   7   4   7       14.03       14.55      3.88 o 
 -10   5   7      265.54      291.14     13.39 o 
  -9   5   7       84.91       79.68     18.17 o 
  -8   5   7       18.07       17.09      5.31 o 
  -7   5   7       15.41        7.83      3.17 o 
  -6   5   7        0.36        1.39      2.66 o 
  -5   5   7       90.59       82.13      4.18 o 
  -4   5   7      989.49     1018.60     27.81 o 
  -3   5   7      435.13      418.38     14.34 o 
  -2   5   7     2954.67     3091.57     43.30 o 
  -1   5   7      662.52      642.92     29.25 o 
   0   5   7     3292.18     3613.05     72.66 o 
   1   5   7      183.45      176.80      5.32 o 
   2   5   7     1188.00     1170.79     21.25 o 
   3   5   7      852.85      886.59     17.35 o 
   4   5   7        0.14        6.52      3.98 o 
   5   5   7        4.61        7.15      2.75 o 
   6   5   7        0.35        3.51      5.29 o 
   7   5   7       15.24       17.52      5.77 o 
 -10   6   7       70.20       83.30     11.29 o 
  -9   6   7       51.99       42.66      6.36 o 
  -8   6   7       69.16       87.23     14.68 o 
  -7   6   7        6.15        5.09      4.35 o 
  -6   6   7      882.86      857.61     30.59 o 
  -5   6   7      344.94      331.16      7.53 o 
  -4   6   7      647.96      583.68     24.71 o 
  -3   6   7      138.53      136.88      7.25 o 
  -2   6   7       30.81       31.22      4.33 o 
  -1   6   7       23.81       29.15      4.03 o 
   0   6   7        0.25        4.05      2.28 o 
   1   6   7        1.76        3.90      2.84 o 
   2   6   7        7.36        3.45      2.18 o 
   3   6   7       88.33       77.03      5.02 o 
   4   6   7      834.39      863.66     14.62 o 
   5   6   7       29.00       20.27      4.79 o 
   6   6   7        0.66       12.49      7.62 o 
 -10   7   7       40.52       36.38     10.97 o 
  -9   7   7       41.83       56.41      8.60 o 
  -8   7   7       22.48       25.78      5.52 o 
  -7   7   7        4.65       12.94      4.62 o 
  -6   7   7       54.80       86.92     12.03 o 
  -5   7   7       22.19       18.52      2.54 o 
  -4   7   7       74.99       86.03      5.06 o 
  -3   7   7     2508.37     2647.32     39.06 o 
  -2   7   7      502.86      484.77     13.81 o 
  -1   7   7      609.03      597.66     19.95 o 
   0   7   7       20.46       24.50      4.26 o 
   1   7   7      744.57      727.82     15.25 o 
   2   7   7      205.77      187.71     12.06 o 
   3   7   7      120.46      113.85     11.91 o 
   4   7   7       56.99       58.21      8.58 o 
   5   7   7      359.57      387.34     18.93 o 
   6   7   7       29.08       24.43     15.31 o 
 -10   8   7      142.34      126.02     33.53 o 
  -9   8   7      107.91      142.50     10.78 o 
  -8   8   7      291.45      270.21     30.51 o 
  -7   8   7       79.50       66.27     17.56 o 
  -6   8   7      870.10      906.72     17.47 o 
  -5   8   7        1.12        5.97      2.25 o 
  -4   8   7      194.71      203.77      8.04 o 
  -3   8   7       15.80       14.03      3.08 o 
  -2   8   7       26.81       30.45      4.91 o 
  -1   8   7      219.43      223.11      8.82 o 
   0   8   7      573.10      593.67     14.76 o 
   1   8   7        0.17        5.00      2.63 o 
   2   8   7        8.42        9.22      3.03 o 
   3   8   7        1.92        6.22      2.99 o 
   4   8   7       64.66       98.31     17.56 o 
   5   8   7      142.94      112.49     27.71 o 
 -10   9   7       28.15       22.96      7.63 o 
  -9   9   7       11.88        6.00      4.80 o 
  -8   9   7      202.16      190.04     13.88 o 
  -7   9   7      650.02      708.86     23.90 o 
  -6   9   7      137.89      150.16     21.49 o 
  -5   9   7       36.61       44.09      5.87 o 
  -4   9   7       22.18       24.02      4.35 o 
  -3   9   7      683.14      702.89     16.65 o 
  -2   9   7      186.40      200.88      8.23 o 
  -1   9   7       52.61       64.09      6.48 o 
   0   9   7       68.45       65.04      9.81 o 
   1   9   7      144.86      155.56     10.97 o 
   2   9   7       15.66       15.43      9.13 o 
   3   9   7       26.40       28.64      5.07 o 
   4   9   7       31.28       24.49      6.11 o 
   5   9   7       76.27       80.21     16.84 o 
  -9  10   7        1.30        9.69      4.22 o 
  -8  10   7       31.53       26.80     10.60 o 
  -7  10   7      291.64      285.63     14.72 o 
  -6  10   7      938.59      973.93     28.67 o 
  -5  10   7      645.16      683.74     24.83 o 
  -4  10   7       90.15       92.41      5.47 o 
  -3  10   7       68.06       71.04      9.58 o 
  -2  10   7      339.67      340.42     11.98 o 
  -1  10   7       17.94       19.98      4.42 o 
   0  10   7      121.05      150.55     29.21 o 
   1  10   7       26.55       36.38      5.93 o 
   2  10   7        2.13        5.31      3.12 o 
   3  10   7       71.29      100.13     14.10 o 
   4  10   7       92.14       76.10     10.32 o 
  -9  11   7       36.69       25.95      5.81 o 
  -8  11   7       10.81       12.44      4.12 o 
  -7  11   7       63.56       53.13     13.37 o 
  -6  11   7       83.69       69.77     14.41 o 
  -5  11   7      411.88      447.76     14.44 o 
  -4  11   7        0.32        6.23      3.42 o 
  -3  11   7        0.29        4.19      2.85 o 
  -2  11   7       35.82       36.87      7.42 o 
  -1  11   7        5.35       10.31      3.73 o 
   0  11   7        6.93       13.67      3.76 o 
   1  11   7        0.03        8.20      4.43 o 
   2  11   7        6.69        6.72      5.69 o 
   3  11   7       88.84       91.60     12.49 o 
  -9  12   7      559.89      633.67     48.69 o 
  -8  12   7        0.46        1.65      3.70 o 
  -7  12   7       20.21       21.54      6.32 o 
  -6  12   7        8.20        8.48      3.89 o 
  -5  12   7      117.50      112.91      6.03 o 
  -4  12   7       26.00       38.21      5.04 o 
  -3  12   7        0.72        3.29      2.86 o 
  -2  12   7      266.39      260.40     24.00 o 
  -1  12   7      399.09      410.51     12.97 o 
   0  12   7       16.04        8.60      3.21 o 
   1  12   7      102.76      109.01     18.62 o 
   2  12   7        2.99       10.18      5.20 o 
   3  12   7       65.77       58.73     10.27 o 
  -8  13   7      232.27      197.64     27.46 o 
  -7  13   7       58.84       63.50      7.82 o 
  -6  13   7       77.42       78.33      9.99 o 
  -5  13   7      298.21      300.66     16.09 o 
  -4  13   7      156.49      158.40      8.53 o 
  -3  13   7        7.56        7.93      3.69 o 
  -2  13   7        9.13        7.47      2.84 o 
  -1  13   7       33.65       34.37      8.09 o 
   0  13   7       10.78       17.37      8.19 o 
   1  13   7        2.32        4.43      1.84 o 
   2  13   7        7.02       15.80      6.43 o 
  -7  14   7       46.50       26.59      8.85 o 
  -6  14   7        0.28        2.70      2.37 o 
  -5  14   7       21.85       24.53      4.17 o 
  -4  14   7        0.01        3.63      2.92 o 
  -3  14   7       92.90       78.97     12.16 o 
  -2  14   7       16.07       14.64      4.68 o 
  -1  14   7       80.51       66.14      9.03 o 
   0  14   7       70.24       76.74      8.01 o 
   1  14   7      105.46       85.60     16.53 o 
  -6  15   7       10.81        9.49      7.08 o 
  -5  15   7      100.38       99.89     14.41 o 
  -4  15   7        5.74        6.67      4.50 o 
  -3  15   7       12.78       10.73      4.16 o 
  -2  15   7       11.15        9.40      3.29 o 
  -1  15   7       43.58       40.29      7.27 o 
  -4  16   7       19.28       10.70      3.13 o 
  -3  16   7        9.44        5.69      3.78 o 
   1 -19   8        3.89        4.25      3.70 o 
   2 -19   8        4.38        7.36      5.65 o 
   3 -19   8       60.51       56.66      8.70 o 
   4 -19   8       76.67       57.53      8.17 o 
  -1 -18   8       12.15        6.94      3.98 o 
   0 -18   8       15.06       14.82     10.51 o 
   1 -18   8        1.03        3.63      5.22 o 
   2 -18   8       68.46       63.70     11.96 o 
   3 -18   8        8.54        6.50      4.48 o 
   4 -18   8        1.62        3.19      3.97 o 
   5 -18   8      149.94      118.02     39.54 o 
  -2 -17   8       49.08       64.82     10.57 o 
  -1 -17   8        0.81        6.81      5.01 o 
   0 -17   8      129.79      117.89     12.52 o 
   1 -17   8       48.11       53.60      8.37 o 
   2 -17   8        0.36        6.17      3.74 o 
   3 -17   8      124.33      123.31     26.61 o 
   4 -17   8      251.92      234.75     26.77 o 
   5 -17   8      116.13      105.86     13.76 o 
   6 -17   8       11.87        6.65      3.73 o 
  -3 -16   8      143.93      143.53     13.57 o 
  -2 -16   8      178.85      182.61     12.10 o 
  -1 -16   8        8.18       12.18      4.88 o 
   0 -16   8      277.41      283.74     17.57 o 
   1 -16   8      194.36      250.72     46.21 o 
   2 -16   8      130.02      149.89     10.95 o 
   3 -16   8       46.34       50.16     12.46 o 
   4 -16   8      162.80      186.53     19.01 o 
   5 -16   8      307.35      351.57     16.71 o 
   6 -16   8      311.09      346.87     25.28 o 
   7 -16   8       27.18       18.38      9.57 o 
  -4 -15   8      153.71      139.34     10.68 o 
  -3 -15   8        0.47        7.39      4.24 o 
  -2 -15   8        2.36        7.94      3.57 o 
  -1 -15   8        1.64        4.31      4.15 o 
   0 -15   8        0.99       10.50      5.34 o 
   1 -15   8        1.79        7.70      5.42 o 
   2 -15   8        8.41       10.43      8.71 o 
   3 -15   8      219.47      211.25     14.84 o 
   4 -15   8        3.84        4.33      4.66 o 
   5 -15   8      195.98      190.31     27.33 o 
   6 -15   8       19.37       21.25      5.18 o 
   7 -15   8      208.49      209.71     28.07 o 
  -5 -14   8      123.05      108.61     17.09 o 
  -4 -14   8        7.74        5.17      3.29 o 
  -3 -14   8        0.07        3.89      2.84 o 
  -2 -14   8        0.23       10.61      5.17 o 
  -1 -14   8      157.74      155.61      9.67 o 
   0 -14   8      195.30      204.26     14.03 o 
   1 -14   8      637.57      670.26     33.92 o 
   2 -14   8      115.11      117.06     16.77 o 
   3 -14   8      249.79      258.41     16.69 o 
   4 -14   8        1.03        5.83      3.34 o 
   5 -14   8       92.13       83.82     13.39 o 
   6 -14   8       55.14       57.28     11.07 o 
   7 -14   8        0.83        6.72      5.55 o 
   8 -14   8      119.04      131.50     18.66 o 
  -6 -13   8      139.74      118.74     12.19 o 
  -5 -13   8        5.53        8.36      4.53 o 
  -4 -13   8      539.67      563.35     30.70 o 
  -3 -13   8        1.48        6.05      3.74 o 
  -2 -13   8        2.24        8.49      3.06 o 
  -1 -13   8       49.30       47.93      8.14 o 
   0 -13   8      255.34      264.19     16.87 o 
   1 -13   8       20.89       26.00      4.87 o 
   2 -13   8       24.93       21.89     11.00 o 
   3 -13   8      601.24      636.98     22.05 o 
   4 -13   8      559.99      628.98     20.75 o 
   5 -13   8       55.33       55.98     10.88 o 
   6 -13   8      106.50       97.97     16.94 o 
   7 -13   8      259.15      266.33     17.49 o 
   8 -13   8       85.26       83.52     20.39 o 
  -6 -12   8       28.70       36.54      8.18 o 
  -5 -12   8      112.34      140.70     17.46 o 
  -4 -12   8        1.46        8.00      3.63 o 
  -3 -12   8        0.55        3.10      3.59 o 
  -2 -12   8        1.77        2.46      2.85 o 
  -1 -12   8     1409.41     1385.84     16.49 o 
   0 -12   8      486.28      500.37     39.18 o 
   1 -12   8      105.58       97.82     13.96 o 
   2 -12   8      332.15      344.23     16.46 o 
   3 -12   8      332.98      307.03     11.10 o 
   4 -12   8      453.84      462.69     14.78 o 
   5 -12   8       43.09       33.75      8.29 o 
   6 -12   8        3.62       10.47      3.90 o 
   7 -12   8      167.75      187.92     13.90 o 
   8 -12   8      300.03      286.11     50.96 o 
  -7 -11   8       61.01       40.54      6.69 o 
  -6 -11   8        0.31        3.02      4.32 o 
  -5 -11   8      101.59      109.91      8.17 o 
  -4 -11   8       87.16      100.68     11.47 o 
  -3 -11   8       55.47       64.51      5.62 o 
  -2 -11   8       21.35       21.69      4.82 o 
  -1 -11   8       20.52       18.47      3.16 o 
   0 -11   8       26.82       22.64      3.81 o 
   1 -11   8      994.60      980.74     29.26 o 
   2 -11   8      121.64      117.62     17.89 o 
   3 -11   8      278.67      279.15     10.03 o 
   4 -11   8      217.46      243.06      9.45 o 
   5 -11   8      457.11      408.63     12.95 o 
   6 -11   8       75.89       88.22     12.70 o 
   7 -11   8        0.06        2.21      2.36 o 
   8 -11   8       47.90       44.31      8.36 o 
  -7 -10   8       16.75       12.30      3.57 o 
  -6 -10   8      136.21      151.13     24.66 o 
  -5 -10   8      224.72      223.88     12.03 o 
  -4 -10   8      112.94      112.82     14.25 o 
  -3 -10   8       77.64       83.45      7.59 o 
  -2 -10   8       51.78       57.57      4.81 o 
  -1 -10   8      516.17      535.87     14.89 o 
   0 -10   8       47.87       39.15      5.10 o 
   1 -10   8     2042.30     2056.88     35.33 o 
   2 -10   8      100.81       92.85      9.57 o 
   3 -10   8      459.45      434.26     17.41 o 
   4 -10   8      504.96      453.67     14.75 o 
   5 -10   8      252.43      238.28     17.56 o 
   6 -10   8       38.44       31.56      6.49 o 
   7 -10   8       22.24       23.57      5.31 o 
   8 -10   8       73.74       68.65     16.34 o 
  -8  -9   8       38.76       41.57     15.89 o 
  -7  -9   8       30.66       21.83      4.11 o 
  -6  -9   8      101.04      106.09     13.08 o 
  -5  -9   8      114.12      115.85     13.71 o 
  -4  -9   8      360.57      324.94     30.35 o 
  -3  -9   8      329.61      339.43      9.90 o 
  -2  -9   8      981.53     1013.11     20.04 o 
  -1  -9   8      327.42      328.13     13.48 o 
   0  -9   8      198.03      183.95      7.58 o 
   1  -9   8      842.05      830.99     16.72 o 
   2  -9   8      600.41      614.30     20.53 o 
   3  -9   8        1.08        5.60      3.29 o 
   4  -9   8      130.76      154.98     10.01 o 
   5  -9   8      304.16      314.27      9.68 o 
   6  -9   8      335.74      328.33     17.80 o 
   7  -9   8       38.70       24.64      5.02 o 
   8  -9   8        0.58        0.54      4.42 o 
  -8  -8   8       28.21       17.44      5.09 o 
  -7  -8   8       60.14       62.42      9.76 o 
  -6  -8   8       72.99       77.27      6.82 o 
  -5  -8   8        7.80       12.67      3.21 o 
  -4  -8   8      250.30      268.32      9.87 o 
  -3  -8   8       94.88       78.81      5.43 o 
  -2  -8   8      150.54      128.65      7.13 o 
  -1  -8   8       28.91       30.05      3.63 o 
   0  -8   8       43.75       42.21      3.59 o 
   1  -8   8      611.86      583.42     15.74 o 
   2  -8   8        2.61        2.32      3.89 o 
   3  -8   8      187.34      217.70     23.39 o 
   4  -8   8     2455.98     2357.27     29.77 o 
   5  -8   8      133.78      104.81      4.50 o 
   6  -8   8       67.82       96.58      9.38 o 
   7  -8   8      232.14      232.25      8.57 o 
   8  -8   8      142.12      124.86     25.63 o 
  -8  -7   8       82.77       78.10     11.04 o 
  -7  -7   8      213.69      217.14     19.68 o 
  -6  -7   8       39.18       44.95      6.57 o 
  -5  -7   8      519.01      503.80     13.00 o 
  -4  -7   8      272.17      289.27     12.61 o 
  -3  -7   8        6.34       11.53      3.08 o 
  -2  -7   8      740.19      787.40     15.78 o 
  -1  -7   8      518.87      495.01     12.90 o 
   0  -7   8       21.79       27.57      4.41 o 
   1  -7   8      110.99      117.19      3.31 o 
   2  -7   8       82.21       78.54      3.00 o 
   3  -7   8     2113.91     2100.95     25.32 o 
   4  -7   8     1778.30     1854.99     57.77 o 
   5  -7   8      285.16      226.97     11.78 o 
   6  -7   8        2.14        3.89      2.24 o 
   7  -7   8        9.59        3.24      3.45 o 
   8  -7   8      240.16      241.40     13.44 o 
  -9  -6   8        6.73        6.55      4.41 o 
  -8  -6   8        1.10        0.35      3.22 o 
  -7  -6   8        2.74        6.23      2.56 o 
  -6  -6   8       68.66       67.09      7.32 o 
  -5  -6   8     2019.95     2158.52     28.87 o 
  -4  -6   8       22.28       33.41      6.28 o 
  -3  -6   8       70.54       67.07      4.46 o 
  -2  -6   8        7.81       17.35      2.69 o 
  -1  -6   8     1169.37     1101.14     22.07 o 
   0  -6   8      742.59      716.30     11.36 o 
   1  -6   8      174.66      181.37      7.34 o 
   2  -6   8       98.98       91.34      4.32 o 
   3  -6   8      332.10      289.81     12.09 o 
   4  -6   8       54.62       53.57      5.50 o 
   5  -6   8        0.17        1.68      1.66 o 
   6  -6   8      334.21      306.81      9.31 o 
   7  -6   8       97.19       86.71     12.12 o 
  -9  -5   8      178.80      139.98     34.34 o 
  -8  -5   8        5.32        9.04      4.05 o 
  -7  -5   8      216.94      201.99     11.38 o 
  -6  -5   8       17.74       11.15      3.10 o 
  -5  -5   8      288.66      273.61      9.15 o 
  -4  -5   8     1810.63     1784.29     29.57 o 
  -3  -5   8      856.61      857.33     29.21 o 
  -2  -5   8      514.67      518.24     12.29 o 
  -1  -5   8      173.66      149.33      5.00 o 
   0  -5   8       64.78       88.39      4.54 o 
   1  -5   8      176.58      144.69      6.34 o 
   2  -5   8      112.74      128.88      5.10 o 
   3  -5   8      311.13      278.74      6.61 o 
   4  -5   8       62.40       56.66      6.30 o 
   5  -5   8      569.31      551.98     12.91 o 
   6  -5   8      364.23      352.70     15.04 o 
   7  -5   8       27.88       22.73      4.57 o 
  -9  -4   8       26.24       30.09      8.36 o 
  -8  -4   8      243.36      259.14     30.06 o 
  -7  -4   8        0.76        3.81      2.42 o 
  -6  -4   8       67.66       52.00      6.98 o 
  -5  -4   8       31.35       30.91      4.66 o 
  -4  -4   8      644.34      612.69     17.94 o 
  -3  -4   8       14.18       15.81      2.66 o 
  -2  -4   8       32.04       62.24      8.96 o 
  -1  -4   8       20.43       20.17      1.76 o 
   0  -4   8      702.47      688.11     10.84 o 
   1  -4   8      972.19      958.74     15.83 o 
   2  -4   8     1508.45     1497.92     15.87 o 
   3  -4   8      185.73      157.01      7.84 o 
   4  -4   8      277.52      270.30      8.36 o 
   5  -4   8      232.62      237.55      7.95 o 
   6  -4   8      549.46      588.96     14.87 o 
   7  -4   8       42.85       44.50      6.02 o 
   8  -4   8       10.63        2.41      3.09 o 
 -10  -3   8       17.33       11.61      8.82 o 
  -9  -3   8       16.11       16.85      4.80 o 
  -8  -3   8       18.90       11.38      4.77 o 
  -7  -3   8       66.91       63.10      5.91 o 
  -6  -3   8     1741.33     1667.50     23.51 o 
  -5  -3   8      316.96      296.13     12.72 o 
  -4  -3   8        1.21        3.32      1.89 o 
  -3  -3   8      920.17      975.19     19.91 o 
  -2  -3   8       79.62      120.07      7.96 o 
  -1  -3   8      144.60      146.85      8.74 o 
   0  -3   8       92.30       77.98      4.72 o 
   1  -3   8     2018.51     2149.78     15.37 o 
   2  -3   8      139.52      127.80      4.69 o 
   3  -3   8        2.20        3.95      1.20 o 
   4  -3   8      433.71      406.52      9.35 o 
   5  -3   8        6.21       12.56      2.70 o 
   6  -3   8       85.97       62.47      8.50 o 
   7  -3   8        2.03        3.33      2.80 o 
   8  -3   8        6.86        2.95      5.57 o 
 -10  -2   8       42.34       38.97      6.97 o 
  -9  -2   8        1.13        3.50      2.95 o 
  -8  -2   8      242.83      313.71     39.60 o 
  -7  -2   8      534.32      540.56     21.59 o 
  -6  -2   8       53.01       43.54      4.37 o 
  -5  -2   8       83.34      100.63     10.23 o 
  -4  -2   8        6.50        6.08      1.90 o 
  -3  -2   8     1505.79     1564.48     22.93 o 
  -2  -2   8       85.78      102.52      6.03 o 
  -1  -2   8       65.08       94.53      6.06 o 
   0  -2   8      894.93     1025.75     12.30 o 
   1  -2   8        2.32        3.63      1.97 o 
   2  -2   8      283.33      259.57     10.25 o 
   3  -2   8      488.24      492.32     10.53 o 
   4  -2   8      183.39      177.64      6.93 o 
   5  -2   8      118.36      103.34     14.11 o 
   6  -2   8      347.21      355.84     14.59 o 
   7  -2   8        0.53        7.54      3.41 o 
   8  -2   8       13.30       12.48      5.78 o 
 -10  -1   8      114.22      125.35     22.01 o 
  -9  -1   8      155.40      171.58     21.47 o 
  -8  -1   8       25.95       17.26      7.55 o 
  -7  -1   8      653.69      592.70     19.82 o 
  -6  -1   8       24.35       37.60      6.09 o 
  -5  -1   8      162.11      140.63      5.92 o 
  -4  -1   8      647.80      632.98     17.62 o 
  -3  -1   8        2.54        3.50      1.61 o 
  -2  -1   8      566.82      492.54     11.10 o 
  -1  -1   8      236.44      323.98      9.48 o 
   0  -1   8       65.85       68.74     10.72 o 
   1  -1   8       84.86       83.92     16.71 o 
   2  -1   8      152.50      160.48     12.82 o 
   3  -1   8     2516.07     2546.17     34.72 o 
   4  -1   8      196.41      168.09      8.15 o 
   5  -1   8      667.45      656.93     16.00 o 
   6  -1   8       36.55       31.06      5.54 o 
   7  -1   8      228.31      246.72     13.17 o 
   8  -1   8      125.71      133.10     23.03 o 
 -10   0   8        7.28       14.47      8.89 o 
  -9   0   8      515.56      592.84     57.04 o 
  -8   0   8       44.93       46.45      9.20 o 
  -7   0   8      134.08      122.44     16.30 o 
  -6   0   8      611.87      605.05     17.41 o 
  -5   0   8     1006.21     1010.49     17.61 o 
  -4   0   8       61.39       71.57      5.07 o 
  -3   0   8     1917.45     1975.91     23.30 o 
  -2   0   8      154.59      152.95      6.85 o 
  -1   0   8     3732.80     3846.44     28.86 o 
   0   0   8     1436.95     1478.74     16.39 o 
   1   0   8      515.70      487.67     15.68 o 
   2   0   8       10.83       15.04      4.39 o 
   3   0   8      317.79      315.55      8.12 o 
   4   0   8      725.20      745.77     16.80 o 
   5   0   8      539.25      515.70     11.86 o 
   6   0   8        1.50        2.15      1.91 o 
   7   0   8      172.97      166.57     21.63 o 
   8   0   8       72.13       61.35     15.96 o 
 -10   1   8       22.20       23.41      7.26 o 
  -9   1   8      210.64      224.70     23.60 o 
  -8   1   8       31.81       43.25      8.70 o 
  -7   1   8       70.72       61.85     12.70 o 
  -6   1   8       30.73       16.71      3.36 o 
  -5   1   8      532.24      569.64     15.00 o 
  -4   1   8      281.29      284.33     14.58 o 
  -3   1   8        8.55       16.28      1.82 o 
  -2   1   8       25.23       23.88      2.59 o 
  -1   1   8     1604.76     1936.50     36.66 o 
   0   1   8      160.92      229.73      5.16 o 
   1   1   8      974.02     1035.39     26.00 o 
   2   1   8      569.45      612.67     14.33 o 
   3   1   8       48.02       38.45      5.43 o 
   4   1   8      435.13      444.99     12.35 o 
   5   1   8       48.25       47.16      6.02 o 
   6   1   8       18.75       21.24      4.99 o 
   7   1   8       79.91       53.90     16.38 o 
   8   1   8       16.97       27.64      8.33 o 
 -10   2   8       14.07       13.27      4.46 o 
  -9   2   8      219.91      244.84     24.43 o 
  -8   2   8       92.17      105.87     11.18 o 
  -7   2   8      127.33      123.12     14.13 o 
  -6   2   8        2.55        3.73      0.90 o 
  -5   2   8      783.69      835.14     26.41 o 
  -4   2   8       85.49       74.96      5.43 o 
  -3   2   8     1857.75     1855.07     42.71 o 
  -2   2   8      162.71      182.16      8.14 o 
  -1   2   8      126.26      129.02     12.12 o 
   0   2   8       29.33       53.08      6.15 o 
   1   2   8       86.12       91.18      2.98 o 
   2   2   8        0.85        1.83      0.90 o 
   3   2   8      652.16      645.40     19.89 o 
   4   2   8      501.75      508.63     16.05 o 
   5   2   8       13.86       15.84      2.95 o 
   6   2   8        2.28        5.23      3.36 o 
   7   2   8       12.47       11.30      4.10 o 
 -10   3   8      108.58      117.15     17.69 o 
  -9   3   8      183.35      194.23     14.87 o 
  -8   3   8      124.91      123.93     17.14 o 
  -7   3   8       27.87       14.01      5.03 o 
  -6   3   8        4.88        8.20      2.17 o 
  -5   3   8       49.41       52.22      5.47 o 
  -4   3   8      947.45      959.17     20.23 o 
  -3   3   8     4262.89     4093.05     78.51 o 
  -2   3   8     1837.36     1893.21     28.44 o 
  -1   3   8      369.10      335.99     10.72 o 
   0   3   8        3.13        9.97      2.53 o 
   1   3   8      434.82      436.46      9.66 o 
   2   3   8      671.37      659.11     14.11 o 
   3   3   8      398.93      430.36     13.74 o 
   4   3   8        1.47        6.09      7.10 o 
   5   3   8        6.23       12.64      4.96 o 
   6   3   8      169.46      144.63     28.76 o 
   7   3   8      133.77      129.06     22.37 o 
 -10   4   8      357.44      344.50     29.18 o 
  -9   4   8       38.36       45.59     12.34 o 
  -8   4   8       32.48       31.96      6.90 o 
  -7   4   8        1.87        5.23      6.39 o 
  -6   4   8        3.30        4.39      1.56 o 
  -5   4   8       72.89       61.90      6.10 o 
  -4   4   8      348.92      305.61     12.02 o 
  -3   4   8        1.76       12.21      3.54 o 
  -2   4   8        5.77        5.59      2.11 o 
  -1   4   8      900.99      904.02     15.45 o 
   0   4   8      227.95      219.55     10.95 o 
   1   4   8        3.82        4.80      2.66 o 
   2   4   8      261.72      250.32     18.61 o 
   3   4   8      222.89      230.59      7.42 o 
   4   4   8      135.55      121.50     13.74 o 
   5   4   8       48.45       60.91      8.85 o 
   6   4   8        4.28        6.99      3.70 o 
   7   4   8       59.19       45.52     10.22 o 
 -10   5   8        4.36        4.90      4.41 o 
  -9   5   8      121.69      147.70     13.06 o 
  -8   5   8       14.97       15.39      4.13 o 
  -7   5   8       92.52       98.83     11.38 o 
  -6   5   8        4.50        2.49      2.41 o 
  -5   5   8       82.44       77.14      7.29 o 
  -4   5   8      117.45      124.59      6.65 o 
  -3   5   8       71.38       61.09      5.54 o 
  -2   5   8     1435.37     1434.16     22.18 o 
  -1   5   8       15.83       18.30      3.61 o 
   0   5   8      430.58      456.18     12.15 o 
   1   5   8     1259.41     1300.33     47.84 o 
   2   5   8       12.43       13.20      4.01 o 
   3   5   8       63.28       71.55      7.43 o 
   4   5   8        0.04        4.21      3.92 o 
   5   5   8        0.03        4.48      2.61 o 
   6   5   8       29.09       45.50      7.85 o 
 -10   6   8       34.33       33.48      7.88 o 
  -9   6   8      121.88      141.61     15.52 o 
  -8   6   8       55.94       57.40      8.29 o 
  -7   6   8      132.08      135.57      9.50 o 
  -6   6   8       10.01        6.65      3.39 o 
  -5   6   8      752.00      784.10     15.42 o 
  -4   6   8      529.32      514.74     14.89 o 
  -3   6   8        2.24        5.99      2.85 o 
  -2   6   8      141.96      163.79     12.94 o 
  -1   6   8      658.91      605.34     16.75 o 
   0   6   8      396.44      408.00     14.32 o 
   1   6   8      116.91      121.48      6.05 o 
   2   6   8       10.74        7.26      4.58 o 
   3   6   8       23.03       23.09      4.27 o 
   4   6   8      329.56      319.22     29.93 o 
   5   6   8        1.86        0.78      4.20 o 
   6   6   8       68.14       68.80     11.17 o 
 -10   7   8        5.29        5.02      4.88 o 
  -9   7   8      113.83      142.40     24.22 o 
  -8   7   8      292.32      304.30     34.27 o 
  -7   7   8       27.47       16.33      4.26 o 
  -6   7   8      888.40      888.07     45.20 o 
  -5   7   8      240.08      266.24     10.15 o 
  -4   7   8      428.26      416.56     13.39 o 
  -3   7   8     2062.69     2159.02     34.51 o 
  -2   7   8       42.79       42.15      6.50 o 
  -1   7   8      172.50      172.53     11.63 o 
   0   7   8      176.49      175.77      7.45 o 
   1   7   8      201.78      203.34      8.25 o 
   2   7   8      127.94      145.27     13.04 o 
   3   7   8       16.81       13.19      2.90 o 
   4   7   8       10.36       10.30      4.79 o 
   5   7   8       80.40       84.82     10.69 o 
 -10   8   8      414.44      455.99     36.15 o 
  -9   8   8       13.22       20.55      8.23 o 
  -8   8   8        3.73        4.55      3.39 o 
  -7   8   8      206.50      210.76     13.99 o 
  -6   8   8        5.86        8.54      3.45 o 
  -5   8   8       35.44       40.37      5.43 o 
  -4   8   8      405.85      422.92     12.81 o 
  -3   8   8       19.28       16.03      3.42 o 
  -2   8   8      745.59      828.73     18.83 o 
  -1   8   8      203.82      201.59      8.41 o 
   0   8   8      469.97      562.40     49.40 o 
   1   8   8       46.86       44.26      9.20 o 
   2   8   8      107.54      119.48      7.40 o 
   3   8   8        2.54        7.83      4.27 o 
   4   8   8        2.29        3.09      2.98 o 
   5   8   8      145.22      141.01     15.00 o 
 -10   9   8      147.79      126.41     29.55 o 
  -9   9   8       16.90        8.52      5.45 o 
  -8   9   8        5.88        5.29      4.31 o 
  -7   9   8        0.34        5.89      3.65 o 
  -6   9   8      633.29      667.86     22.07 o 
  -5   9   8        0.42        4.58      3.11 o 
  -4   9   8       26.07       28.47      3.97 o 
  -3   9   8       11.43       13.98      4.62 o 
  -2   9   8      452.00      449.12     13.31 o 
  -1   9   8        5.81       13.63      3.46 o 
   0   9   8       73.81       70.19      8.89 o 
   1   9   8        6.45        6.56      2.44 o 
   2   9   8        0.50        5.22      2.77 o 
   3   9   8        1.06        5.12      3.75 o 
   4   9   8       30.19       21.90      6.88 o 
  -9  10   8       27.28       23.20      5.82 o 
  -8  10   8        1.38        6.98      4.94 o 
  -7  10   8      309.26      284.11     34.68 o 
  -6  10   8      252.14      242.49     30.75 o 
  -5  10   8        6.33        9.57      5.33 o 
  -4  10   8       28.08       30.49      5.35 o 
  -3  10   8       14.70       14.20      4.34 o 
  -2  10   8      464.22      489.53     14.07 o 
  -1  10   8       86.27       98.49      8.52 o 
   0  10   8       24.83       21.26      4.24 o 
   1  10   8       82.28       65.02     10.00 o 
   2  10   8       38.98       45.32      7.77 o 
   3  10   8       11.82       15.64      8.92 o 
   4  10   8        4.85        7.06      3.55 o 
  -9  11   8      492.87      582.40     64.79 o 
  -8  11   8      189.35      189.53     36.12 o 
  -7  11   8        9.07        8.36      4.10 o 
  -6  11   8      193.53      167.28     28.66 o 
  -5  11   8      375.61      400.87     10.19 o 
  -4  11   8       27.53       26.50      4.55 o 
  -3  11   8      216.76      207.36     11.84 o 
  -2  11   8       11.10        9.54      2.77 o 
  -1  11   8      244.49      260.47     10.95 o 
   0  11   8       89.00       93.10     12.36 o 
   1  11   8       17.43       21.84      4.36 o 
   2  11   8        0.39        6.41      3.50 o 
   3  11   8       17.29       18.95      6.50 o 
  -8  12   8      211.40      197.44     29.68 o 
  -7  12   8       18.91       15.18      5.85 o 
  -6  12   8        8.21        8.35      3.34 o 
  -5  12   8      150.55      169.32     13.51 o 
  -4  12   8       71.82       73.77     10.31 o 
  -3  12   8        0.69        4.51      2.86 o 
  -2  12   8      229.17      216.53     11.00 o 
  -1  12   8       89.86      105.05     17.26 o 
   0  12   8        0.26        2.98      2.33 o 
   1  12   8        8.22        6.42      5.52 o 
   2  12   8       10.20       14.57      9.15 o 
  -8  13   8      128.90       91.09     27.48 o 
  -7  13   8       11.60        7.68      3.50 o 
  -6  13   8       75.34       71.80      8.42 o 
  -5  13   8       20.57       18.44      4.76 o 
  -4  13   8        6.68        9.45      3.73 o 
  -3  13   8       10.05       18.29      4.32 o 
  -2  13   8        0.02        3.73      2.83 o 
  -1  13   8       56.53       51.72     10.21 o 
   0  13   8      196.73      214.23     34.18 o 
   1  13   8       58.96       56.34     11.08 o 
  -7  14   8       62.93       60.83     10.16 o 
  -6  14   8        0.70        3.32      3.48 o 
  -5  14   8      167.24      139.35     19.73 o 
  -4  14   8       52.50       36.65      8.47 o 
  -3  14   8        0.03        4.74      2.66 o 
  -2  14   8        1.92        6.96      3.46 o 
  -1  14   8        1.44        3.42      2.30 o 
   0  14   8        8.55       11.01      4.32 o 
  -5  15   8       84.62       67.21      8.92 o 
  -4  15   8       41.82       29.03      5.64 o 
  -3  15   8       24.29       21.21      6.87 o 
  -2  15   8      105.51       76.03     13.61 o 
   1 -19   9        4.68        5.55      6.95 o 
   2 -19   9       73.13      105.07     17.74 o 
   3 -19   9        1.19        5.29      4.80 o 
  -1 -18   9        0.62        7.20      4.06 o 
   0 -18   9      427.52      427.09     23.73 o 
   1 -18   9       22.84       19.04      6.79 o 
   2 -18   9        4.20        7.90      4.09 o 
   3 -18   9       86.35       69.21     16.72 o 
   4 -18   9      100.33       96.67     12.07 o 
   5 -18   9        6.94        5.83      4.40 o 
  -2 -17   9       86.23       70.01      9.95 o 
  -1 -17   9        8.27        7.78      5.47 o 
   0 -17   9       38.73       31.66      6.42 o 
   1 -17   9       43.48       39.67     11.58 o 
   2 -17   9      272.65      290.99     12.49 o 
   3 -17   9        0.01        1.79      3.96 o 
   4 -17   9       49.11       44.18      7.83 o 
   5 -17   9      206.19      202.93     25.17 o 
   6 -17   9       80.58       56.96     11.25 o 
  -3 -16   9       46.33       35.80      7.67 o 
  -2 -16   9        5.27        8.42      4.25 o 
  -1 -16   9      122.29      111.59     19.83 o 
   0 -16   9      199.74      226.64     12.69 o 
   1 -16   9       73.14       88.75     10.49 o 
   2 -16   9       14.77       22.71      6.84 o 
   3 -16   9       63.88       82.45     12.00 o 
   4 -16   9        2.29        5.33      3.88 o 
   5 -16   9       25.98       27.57      5.92 o 
   6 -16   9       71.09       54.95     11.84 o 
  -4 -15   9       39.91       33.62      7.66 o 
  -3 -15   9       30.39       33.38      4.75 o 
  -2 -15   9      596.10      563.61     21.03 o 
  -1 -15   9       65.02       55.55     12.56 o 
   0 -15   9        2.93        5.43      4.62 o 
   1 -15   9      442.54      861.73     39.89 o 
   2 -15   9      286.48      301.77     15.51 o 
   3 -15   9      344.05      353.92     12.99 o 
   4 -15   9       56.39       46.16      9.65 o 
   5 -15   9      102.23      107.10     15.70 o 
   6 -15   9      430.37      485.86     28.73 o 
   7 -15   9      364.16      429.62     33.82 o 
  -5 -14   9      290.51      288.91     15.22 o 
  -4 -14   9      216.62      238.11     19.27 o 
  -3 -14   9        0.82        4.62      3.43 o 
  -2 -14   9        0.83        4.23      2.89 o 
  -1 -14   9       15.78       11.09      3.18 o 
   0 -14   9      663.27      713.37     24.68 o 
   1 -14   9       15.53       17.56      4.66 o 
   2 -14   9      124.11      118.71      8.62 o 
   3 -14   9       26.79       34.92      6.98 o 
   4 -14   9       33.87       37.01      6.52 o 
   5 -14   9        0.04        1.85      3.21 o 
   6 -14   9        1.70        8.43      6.44 o 
   7 -14   9       15.98        9.60     10.32 o 
  -6 -13   9       52.38       40.37      5.76 o 
  -5 -13   9       23.70       22.06      4.29 o 
  -4 -13   9      428.59      451.79     12.48 o 
  -3 -13   9        5.06        6.87      3.37 o 
  -2 -13   9       21.68       22.54      4.67 o 
  -1 -13   9       14.36        8.21      2.75 o 
   0 -13   9     1009.92     1016.82     23.23 o 
   1 -13   9      113.95      128.94     11.56 o 
   2 -13   9        0.04        3.65      7.68 o 
   3 -13   9       26.13       26.22      5.61 o 
   4 -13   9        9.22       16.39      4.93 o 
   5 -13   9       58.48       59.58     12.07 o 
   6 -13   9       35.22       32.30      8.40 o 
   7 -13   9       63.34       74.95     10.16 o 
   8 -13   9       37.95       24.32      7.14 o 
  -6 -12   9       23.77       17.04      4.54 o 
  -5 -12   9        1.79        4.39      3.16 o 
  -4 -12   9      185.60      187.41     13.14 o 
  -3 -12   9      245.97      253.52     11.88 o 
  -2 -12   9        2.63        2.41      2.79 o 
  -1 -12   9        2.93        4.31      2.98 o 
   0 -12   9      117.40       97.41      9.93 o 
   1 -12   9      104.08      105.37      8.91 o 
   2 -12   9      241.78      230.70     17.37 o 
   3 -12   9      543.48      558.43     13.97 o 
   4 -12   9       97.14      112.16     18.94 o 
   5 -12   9       70.33       70.29      9.82 o 
   6 -12   9        1.45        7.08      4.58 o 
   7 -12   9       15.88       20.40      6.85 o 
   8 -12   9        6.68       17.46      7.82 o 
  -7 -11   9       36.34       32.20      4.80 o 
  -6 -11   9        6.55        3.87      3.60 o 
  -5 -11   9        3.77        5.26      3.07 o 
  -4 -11   9      624.07      668.43     16.69 o 
  -3 -11   9      941.26      984.70     23.67 o 
  -2 -11   9        5.78        5.94      2.51 o 
  -1 -11   9       17.81       31.06      3.42 o 
   0 -11   9      229.03      226.22      6.64 o 
   1 -11   9     1433.52     1479.89     35.67 o 
   2 -11   9        9.45        8.65      4.24 o 
   3 -11   9       14.43       14.97      4.05 o 
   4 -11   9      245.73      289.24     15.85 o 
   5 -11   9        8.45       16.69      4.46 o 
   6 -11   9        1.62        3.43      2.75 o 
   7 -11   9        0.02        2.87      3.26 o 
  -7 -10   9       32.46       41.61      7.78 o 
  -6 -10   9      371.91      384.46     26.02 o 
  -5 -10   9       58.90       47.89      8.54 o 
  -4 -10   9      437.96      469.64     20.41 o 
  -3 -10   9       26.93       26.68      4.77 o 
  -2 -10   9      242.99      260.69     14.67 o 
  -1 -10   9       76.16       97.94     11.06 o 
   0 -10   9      339.53      345.02     11.95 o 
   1 -10   9      353.26      311.01     22.12 o 
   2 -10   9      155.27      162.68     18.68 o 
   3 -10   9     1930.27     1955.81     99.75 o 
   4 -10   9      135.47      141.16     14.68 o 
   5 -10   9      201.56      226.99     24.31 o 
   6 -10   9      214.75      209.37     23.19 o 
   7 -10   9       12.01       10.74      3.70 o 
  -8  -9   9        3.90        6.15      3.60 o 
  -7  -9   9       52.00       61.91      8.65 o 
  -6  -9   9        4.22        5.75      5.04 o 
  -5  -9   9       74.73       93.01     12.35 o 
  -4  -9   9      674.08      728.12     13.65 o 
  -3  -9   9       20.98       25.42      4.23 o 
  -2  -9   9      655.62      619.41     16.42 o 
  -1  -9   9     1212.30     1227.35     23.44 o 
   0  -9   9      229.52      229.81     17.03 o 
   1  -9   9      196.62      191.96      6.44 o 
   2  -9   9      700.53      640.89     22.15 o 
   3  -9   9        2.66        6.42      3.84 o 
   4  -9   9      876.11      897.98     20.74 o 
   5  -9   9      444.40      386.65     12.02 o 
   6  -9   9       37.55       37.03      6.47 o 
   7  -9   9      113.62       90.97     17.67 o 
  -8  -8   9       38.78       33.80      9.88 o 
  -7  -8   9      125.63      122.15     13.30 o 
  -6  -8   9      112.54      134.51     11.54 o 
  -5  -8   9      427.46      417.16     13.71 o 
  -4  -8   9      278.55      289.36     12.79 o 
  -3  -8   9      231.03      229.61     14.02 o 
  -2  -8   9       70.02       63.22      6.06 o 
  -1  -8   9      744.05      772.38     23.58 o 
   0  -8   9     2060.48     2066.45     24.78 o 
   1  -8   9       52.58       49.92      4.35 o 
   2  -8   9      372.08      360.27      8.95 o 
   3  -8   9      209.53      177.08     10.31 o 
   4  -8   9       99.27       92.28      5.98 o 
   5  -8   9      228.04      206.41     25.06 o 
   6  -8   9       64.93       70.45     13.96 o 
  -8  -7   9      117.22      112.02     20.39 o 
  -7  -7   9        4.88        3.94      2.58 o 
  -6  -7   9       31.39       38.61      7.16 o 
  -5  -7   9      121.58      136.48      9.75 o 
  -4  -7   9       14.84       12.32      3.57 o 
  -3  -7   9      717.49      760.35     36.01 o 
  -2  -7   9      240.33      273.46     10.74 o 
  -1  -7   9      769.10      770.25     16.40 o 
   0  -7   9        3.21        1.25      1.29 o 
   1  -7   9      371.37      348.34      8.10 o 
   2  -7   9      516.37      503.94     11.13 o 
   3  -7   9      503.42      478.97     12.67 o 
   4  -7   9       74.67       62.45      5.18 o 
   5  -7   9       24.37       32.46      4.32 o 
   6  -7   9       43.06       41.85      9.33 o 
   7  -7   9       46.09       36.50     10.15 o 
  -9  -6   9        6.93        8.59      4.05 o 
  -8  -6   9      120.55      128.45     20.95 o 
  -7  -6   9       39.53       30.43      5.29 o 
  -6  -6   9       26.11       19.30      3.53 o 
  -5  -6   9        5.11        8.44      3.63 o 
  -4  -6   9     2655.10     2661.34     42.29 o 
  -3  -6   9      400.01      387.05     13.41 o 
  -2  -6   9      142.53      151.19      8.27 o 
  -1  -6   9      822.64      857.00     17.95 o 
   0  -6   9     1158.41     1174.18     15.33 o 
   1  -6   9     1906.33     1959.75     25.57 o 
   2  -6   9      185.68      181.02      4.67 o 
   3  -6   9     1222.12     1255.10     26.84 o 
   4  -6   9     1369.81     1392.67     23.10 o 
   5  -6   9      119.06      139.68     19.36 o 
   6  -6   9      535.70      506.55     13.87 o 
   7  -6   9      113.31       68.75     19.69 o 
  -9  -5   9        0.57        5.88      3.35 o 
  -8  -5   9       27.32       33.58      8.57 o 
  -7  -5   9      187.18      197.99     18.06 o 
  -6  -5   9       63.16       61.14      5.31 o 
  -5  -5   9      765.95      768.57     17.49 o 
  -4  -5   9       37.43       37.76      5.69 o 
  -3  -5   9     1181.82     1129.09     18.97 o 
  -2  -5   9      257.25      283.86      9.95 o 
  -1  -5   9      287.83      351.49     10.23 o 
   0  -5   9      757.85      755.54     12.09 o 
   1  -5   9      122.59      107.11      3.64 o 
   2  -5   9        9.35       11.48      1.80 o 
   3  -5   9       15.68       22.78      3.03 o 
   4  -5   9       28.33       26.80      3.40 o 
   5  -5   9      146.27      136.92      7.27 o 
   6  -5   9      200.45      205.50      8.14 o 
   7  -5   9      207.17      190.07     10.38 o 
  -9  -4   9      227.40      186.65     22.85 o 
  -8  -4   9      130.66      163.44     22.07 o 
  -7  -4   9      541.89      560.92     16.03 o 
  -6  -4   9      124.75      122.38     12.19 o 
  -5  -4   9     1360.74     1378.34     24.28 o 
  -4  -4   9       53.70       60.23      5.21 o 
  -3  -4   9      605.29      561.43     19.73 o 
  -2  -4   9       71.11       69.93      5.86 o 
  -1  -4   9      263.97      235.19      7.40 o 
   0  -4   9      782.17      777.53     13.78 o 
   1  -4   9       85.96      103.79      3.23 o 
   2  -4   9        8.82        8.52      1.33 o 
   3  -4   9      774.73      732.84     15.25 o 
   4  -4   9     1066.40     1123.05     20.92 o 
   5  -4   9      164.95      189.19     18.55 o 
   6  -4   9       36.75       33.01      6.00 o 
   7  -4   9        7.81        8.22      3.00 o 
  -9  -3   9      187.54      214.53     26.37 o 
  -8  -3   9        0.43        5.33      3.27 o 
  -7  -3   9      377.00      365.15     17.57 o 
  -6  -3   9      124.26      147.74      9.07 o 
  -5  -3   9      240.33      237.54      9.37 o 
  -4  -3   9      454.18      438.55     16.04 o 
  -3  -3   9      148.71      152.40      7.93 o 
  -2  -3   9       98.44       73.57      6.39 o 
  -1  -3   9       35.09       27.08      2.59 o 
   0  -3   9      444.76      507.94     10.05 o 
   1  -3   9      222.66      231.64      6.18 o 
   2  -3   9     2490.50     2479.51     27.87 o 
   3  -3   9      551.61      545.19     12.26 o 
   4  -3   9     1384.14     1453.82     31.06 o 
   5  -3   9       10.72       10.48      3.04 o 
   6  -3   9      397.09      438.43     18.33 o 
   7  -3   9      364.14      385.44     13.15 o 
   8  -3   9        0.94        1.17      3.39 o 
 -10  -2   9       65.64       68.32     13.09 o 
  -9  -2   9       47.22       44.68      7.05 o 
  -8  -2   9       75.27       91.36     14.28 o 
  -7  -2   9       26.37       20.58      6.31 o 
  -6  -2   9      155.06      116.31     12.66 o 
  -5  -2   9     1460.67     1415.17     25.06 o 
  -4  -2   9      822.13      813.71     17.09 o 
  -3  -2   9       17.03       15.24      2.68 o 
  -2  -2   9        0.01        2.06      1.14 o 
  -1  -2   9      294.69      241.76     10.00 o 
   0  -2   9      606.59      585.48     10.28 o 
   1  -2   9       13.49       21.10      4.64 o 
   2  -2   9      573.53      509.80     19.57 o 
   3  -2   9     1758.04     1740.66     21.67 o 
   4  -2   9      114.78      110.85     12.39 o 
   5  -2   9       12.39        9.94      2.84 o 
   6  -2   9      547.31      568.85     13.99 o 
   7  -2   9       63.03       56.71      6.50 o 
   8  -2   9      164.50      143.79     28.35 o 
 -10  -1   9      212.04      187.87     20.07 o 
  -9  -1   9        0.16        5.19      4.37 o 
  -8  -1   9      101.27      105.58     11.52 o 
  -7  -1   9      484.92      497.93     31.06 o 
  -6  -1   9       48.19       58.80      7.77 o 
  -5  -1   9       33.92       28.93      4.95 o 
  -4  -1   9     1651.72     1642.04     25.37 o 
  -3  -1   9      300.47      295.90     13.97 o 
  -2  -1   9      248.54      206.42      8.99 o 
  -1  -1   9        0.05        4.40      0.99 o 
   0  -1   9     3398.74     3714.28     82.82 o 
   1  -1   9      189.37      178.52     11.33 o 
   2  -1   9        0.22        3.61      2.58 o 
   3  -1   9     1530.37     1507.01     28.98 o 
   4  -1   9       30.22       28.22      4.95 o 
   5  -1   9        3.13        7.47      4.49 o 
   6  -1   9       81.83       80.48      8.51 o 
   7  -1   9        0.24       10.21      5.99 o 
   8  -1   9       18.83       13.72      6.20 o 
 -10   0   9       12.91       24.22      7.49 o 
  -9   0   9       73.30       62.09     16.50 o 
  -8   0   9      258.78      279.52     26.21 o 
  -7   0   9      524.47      473.62     35.06 o 
  -6   0   9        8.42        9.19      2.89 o 
  -5   0   9      973.77      920.97     17.19 o 
  -4   0   9      764.60      734.09     14.57 o 
  -3   0   9     1059.40     1093.98     38.35 o 
  -2   0   9       13.76       18.52      2.67 o 
  -1   0   9        8.73       10.97      1.60 o 
   0   0   9        0.12        2.32      2.29 o 
   1   0   9        3.67        5.52      4.68 o 
   2   0   9       82.36       97.61     14.03 o 
   3   0   9      171.26      167.57     10.03 o 
   4   0   9     1543.23     1575.92     20.90 o 
   5   0   9      114.35      114.86     21.67 o 
   6   0   9       23.60       26.61      6.43 o 
   7   0   9       16.81       18.77      5.19 o 
 -10   1   9        4.22        5.31      4.85 o 
  -9   1   9        6.18       14.16      7.13 o 
  -8   1   9      561.88      632.99     23.96 o 
  -7   1   9      866.26      919.00     27.87 o 
  -6   1   9      422.43      367.51     15.36 o 
  -5   1   9        4.08        2.99      1.66 o 
  -4   1   9     2386.57     2435.19     49.34 o 
  -3   1   9     1033.05     1046.20     21.43 o 
  -2   1   9      329.45      303.87      8.49 o 
  -1   1   9      894.58      956.05     16.77 o 
   0   1   9      519.02      538.54     22.38 o 
   1   1   9     3480.72     3792.96     41.69 o 
   2   1   9      585.17      580.77     29.66 o 
   3   1   9      311.23      302.30     10.37 o 
   4   1   9      351.56      331.87     11.95 o 
   5   1   9      418.97      450.04     16.48 o 
   6   1   9       47.26       58.70     11.13 o 
   7   1   9      104.51       96.62     12.03 o 
 -10   2   9       31.53       36.51      7.90 o 
  -9   2   9       26.55       28.38      7.91 o 
  -8   2   9       35.32       43.64      8.52 o 
  -7   2   9       15.03       15.76      5.67 o 
  -6   2   9      845.73      798.33     25.89 o 
  -5   2   9      106.77      113.71     18.04 o 
  -4   2   9      180.93      180.35     11.62 o 
  -3   2   9      135.44      149.50      7.89 o 
  -2   2   9      915.66      890.55     26.92 o 
  -1   2   9       45.81       35.50      3.91 o 
   0   2   9        2.65        2.13      1.37 o 
   1   2   9        2.28        9.97      4.27 o 
   2   2   9      129.03      119.57      8.30 o 
   3   2   9      794.00      795.60     34.46 o 
   4   2   9       40.40       37.90      7.62 o 
   5   2   9        7.53       11.71      4.06 o 
   6   2   9       12.02       21.20      4.91 o 
   7   2   9       32.18       23.87      8.84 o 
 -10   3   9       80.36       78.70     14.69 o 
  -9   3   9      114.93      106.02     11.93 o 
  -8   3   9      152.57      152.86     21.72 o 
  -7   3   9       66.24       52.25     10.71 o 
  -6   3   9        3.07        2.45      3.25 o 
  -5   3   9      455.83      429.70     11.97 o 
  -4   3   9     2351.81     2253.39     33.45 o 
  -3   3   9      227.43      229.89      8.01 o 
  -2   3   9       13.87       12.39      2.32 o 
  -1   3   9      411.07      402.15      9.51 o 
   0   3   9      562.08      657.44     33.59 o 
   1   3   9      617.57      604.76     13.87 o 
   2   3   9      310.36      318.27      7.15 o 
   3   3   9       52.08       59.51      9.44 o 
   4   3   9      205.75      222.36     23.04 o 
   5   3   9      266.66      287.01     19.77 o 
   6   3   9        2.23        4.67      3.52 o 
   7   3   9        0.45        5.19      3.54 o 
 -10   4   9        0.41        4.08      4.07 o 
  -9   4   9      111.38      126.29     12.57 o 
  -8   4   9       25.32       33.04      7.07 o 
  -7   4   9      145.91      141.01     21.43 o 
  -6   4   9      438.44      445.23     15.87 o 
  -5   4   9      146.86      137.25      7.16 o 
  -4   4   9        9.00       14.67      3.76 o 
  -3   4   9      389.27      378.83     12.15 o 
  -2   4   9        4.74       10.82      3.13 o 
  -1   4   9     1296.82     1290.62     20.99 o 
   0   4   9      751.80      773.24     24.67 o 
   1   4   9      163.94      147.27      6.36 o 
   2   4   9       91.09       93.48     10.02 o 
   3   4   9       22.29       20.20      4.30 o 
   4   4   9       17.02       20.23      4.95 o 
   5   4   9        1.81        7.55      3.38 o 
   6   4   9        2.08        6.67      4.17 o 
 -10   5   9       43.61       40.61     10.25 o 
  -9   5   9       26.47       24.35      7.19 o 
  -8   5   9      226.81      242.74     16.69 o 
  -7   5   9        0.99        9.42      5.33 o 
  -6   5   9      250.34      240.87     14.88 o 
  -5   5   9      499.96      515.17     24.58 o 
  -4   5   9      960.24      993.05     31.95 o 
  -3   5   9      843.98      842.85     17.76 o 
  -2   5   9      387.12      422.03     21.03 o 
  -1   5   9      244.34      210.52     14.68 o 
   0   5   9     1055.83     1132.21     26.38 o 
   1   5   9        5.58       12.18      2.25 o 
   2   5   9        2.98        9.33      6.03 o 
   3   5   9        4.14        7.39      3.62 o 
   4   5   9      146.13      169.34     17.52 o 
   5   5   9        4.74        6.18      5.22 o 
   6   5   9        1.36        2.04      3.98 o 
 -10   6   9       20.90       21.98      8.89 o 
  -9   6   9       44.45       54.53      8.47 o 
  -8   6   9      158.58      141.08     12.65 o 
  -7   6   9       52.54       58.17     10.58 o 
  -6   6   9      108.10      110.23     15.35 o 
  -5   6   9      314.37      321.40      8.25 o 
  -4   6   9      392.72      386.76     13.18 o 
  -3   6   9      558.68      581.78     19.02 o 
  -2   6   9        8.00       11.26      2.96 o 
  -1   6   9        0.30        1.49      2.96 o 
   0   6   9       81.40       72.80     17.99 o 
   1   6   9     2912.41     3236.81     38.51 o 
   2   6   9       22.78       33.62      7.06 o 
   3   6   9       27.58       31.54      6.44 o 
   4   6   9        0.15        6.38      3.50 o 
   5   6   9        0.02        2.48      4.51 o 
 -10   7   9      138.73      164.16     25.09 o 
  -9   7   9       30.78       26.28      7.77 o 
  -8   7   9        1.39        7.00      4.34 o 
  -7   7   9       35.22       32.52      6.33 o 
  -6   7   9      437.24      427.56     23.58 o 
  -5   7   9        0.49        2.44      1.88 o 
  -4   7   9        3.76        8.39      3.26 o 
  -3   7   9     1928.01     2035.97     27.18 o 
  -2   7   9      105.81      125.69      5.74 o 
  -1   7   9       33.57       29.60      6.26 o 
   0   7   9      190.82      183.95     15.98 o 
   1   7   9        0.01        5.27      2.34 o 
   2   7   9       16.83       21.38      6.08 o 
   3   7   9       75.43       96.74     10.05 o 
   4   7   9        5.96        7.95      3.85 o 
   5   7   9       33.56       28.74      6.82 o 
 -10   8   9       35.68       27.32      8.29 o 
  -9   8   9       40.86       32.87      7.47 o 
  -8   8   9       31.60       38.20      6.77 o 
  -7   8   9      143.22      148.73     13.89 o 
  -6   8   9      249.61      255.53     38.00 o 
  -5   8   9       95.79      104.38      7.47 o 
  -4   8   9      207.96      206.94      7.99 o 
  -3   8   9      180.23      180.34      9.99 o 
  -2   8   9      281.60      299.54     14.49 o 
  -1   8   9        2.41        2.09      2.52 o 
   0   8   9      200.89      213.67     13.71 o 
   1   8   9       75.23       63.48     11.16 o 
   2   8   9      158.04      168.98     13.62 o 
   3   8   9       14.22        9.78      4.71 o 
   4   8   9       31.59       36.19      7.03 o 
  -9   9   9      525.19      611.08     53.22 o 
  -8   9   9       27.48       28.46      8.01 o 
  -7   9   9        3.53        8.45      4.20 o 
  -6   9   9        9.35        7.60      3.38 o 
  -5   9   9      361.62      393.38     15.10 o 
  -4   9   9      109.39      108.91     14.81 o 
  -3   9   9       27.48       24.24      4.23 o 
  -2   9   9       41.87       36.58      5.14 o 
  -1   9   9      223.89      239.56     10.99 o 
   0   9   9       39.61       44.86      6.24 o 
   1   9   9       13.37       12.06      4.04 o 
   2   9   9       81.83       88.73     13.57 o 
   3   9   9       61.29       67.69     10.21 o 
   4   9   9        2.23        7.14      4.91 o 
  -9  10   9      109.77      101.38     11.71 o 
  -8  10   9      250.50      243.21     15.63 o 
  -7  10   9        1.10        3.88      3.82 o 
  -6  10   9       17.37       21.07      6.40 o 
  -5  10   9        0.26        4.09      2.97 o 
  -4  10   9       13.35       10.50      3.33 o 
  -3  10   9       32.80       27.59      5.00 o 
  -2  10   9       60.71       67.05      7.36 o 
  -1  10   9       11.37       14.92      5.03 o 
   0  10   9       59.71       69.95      8.45 o 
   1  10   9      249.51      250.36     15.23 o 
   2  10   9        0.39        1.60      2.81 o 
   3  10   9        1.65        5.64      6.02 o 
  -8  11   9       34.13       20.84      6.79 o 
  -7  11   9       40.05       48.08      8.65 o 
  -6  11   9      343.42      359.32     15.92 o 
  -5  11   9       68.93       61.85      7.13 o 
  -4  11   9        0.10        4.87      3.33 o 
  -3  11   9        1.63        3.91      3.00 o 
  -2  11   9       38.99       43.56      5.36 o 
  -1  11   9        9.73       10.06      2.89 o 
   0  11   9       33.21       35.83      6.69 o 
   1  11   9       49.48       66.90     12.75 o 
   2  11   9        7.03       11.39      4.26 o 
  -8  12   9      113.87      108.94     23.08 o 
  -7  12   9        5.69        7.88      4.96 o 
  -6  12   9        3.86        8.94      3.98 o 
  -5  12   9       58.63       54.47      6.46 o 
  -4  12   9       22.19       18.46      3.86 o 
  -3  12   9        4.06        8.73      4.06 o 
  -2  12   9       14.68       16.09      3.88 o 
  -1  12   9      130.23      131.75     10.61 o 
   0  12   9       23.26       21.42      6.65 o 
   1  12   9      158.44      165.16     16.22 o 
  -7  13   9      275.41      203.02     34.47 o 
  -6  13   9        0.26        5.13      4.44 o 
  -5  13   9      136.57      126.17     15.38 o 
  -4  13   9       34.01       32.63      5.68 o 
  -3  13   9       29.01       27.91      5.97 o 
  -2  13   9       26.21       27.02      5.07 o 
  -1  13   9       11.69       13.48      6.41 o 
   0  13   9        4.76        6.42      3.35 o 
  -6  14   9       32.75       21.20      5.93 o 
  -5  14   9       20.47       12.90      9.13 o 
  -4  14   9       13.26        6.60      3.22 o 
  -3  14   9        1.43        4.73      3.85 o 
  -2  14   9       10.59       11.15      5.78 o 
  -1  14   9      184.80      143.76     26.23 o 
  -1 -18  10       89.36       73.34     29.24 o 
   0 -18  10       19.98       18.78      5.11 o 
   1 -18  10        0.75        5.66      3.75 o 
   2 -18  10       33.93       32.32      7.87 o 
   3 -18  10        4.10        6.03      4.17 o 
   4 -18  10       15.71       20.63      5.57 o 
  -2 -17  10       68.22       65.28      9.47 o 
  -1 -17  10       10.07       12.82      6.53 o 
   0 -17  10       46.44       53.44      9.16 o 
   1 -17  10      148.87      176.51     43.18 o 
   2 -17  10       23.74       26.42      6.82 o 
   3 -17  10       73.26       82.46     17.32 o 
   4 -17  10        3.10        6.10      4.56 o 
   5 -17  10       16.01       12.06      5.43 o 
  -3 -16  10        0.72        2.48      3.68 o 
  -2 -16  10       22.18       24.56      6.33 o 
  -1 -16  10        2.39        7.63      5.76 o 
   0 -16  10       94.13       97.36      9.79 o 
   1 -16  10       26.30       26.17      6.34 o 
   2 -16  10       93.71      118.41      9.57 o 
   3 -16  10       32.69       35.08      6.99 o 
   4 -16  10        8.54       15.50      5.51 o 
   5 -16  10       10.54       14.65      4.43 o 
   6 -16  10      173.37      166.75     29.29 o 
  -4 -15  10        7.89        7.79      5.55 o 
  -3 -15  10        7.87        7.33      4.35 o 
  -2 -15  10        1.16        7.86      4.96 o 
  -1 -15  10        1.26        4.66      3.63 o 
   0 -15  10      143.33      153.10     12.68 o 
   1 -15  10        8.16       13.94      5.04 o 
   2 -15  10       27.54       30.42      5.93 o 
   3 -15  10       87.63      114.53     27.36 o 
   4 -15  10      133.08      128.72     11.25 o 
   5 -15  10       25.61       22.46      5.67 o 
   6 -15  10        2.20        3.24      3.34 o 
   7 -15  10       47.33       34.78     21.14 o 
  -5 -14  10       69.11       35.49      9.17 o 
  -4 -14  10       48.38       39.25      8.36 o 
  -3 -14  10        2.95        3.55      2.07 o 
  -2 -14  10       66.47       61.12      7.69 o 
  -1 -14  10      256.95      243.37     18.83 o 
   0 -14  10        8.99       13.65      4.76 o 
   1 -14  10       33.43       42.14      8.92 o 
   2 -14  10        0.28        7.33      5.78 o 
   3 -14  10       36.87       36.52      6.70 o 
   4 -14  10        2.41        2.67      3.39 o 
   5 -14  10      467.45      469.63     14.36 o 
   6 -14  10        0.23        2.55      5.95 o 
   7 -14  10       44.78       45.15     21.46 o 
  -5 -13  10        0.10        1.42      3.30 o 
  -4 -13  10      179.32      189.62     20.51 o 
  -3 -13  10       22.21       22.67      5.06 o 
  -2 -13  10      278.81      285.13     31.59 o 
  -1 -13  10       10.37        9.51      2.66 o 
   0 -13  10        4.54        6.65      4.18 o 
   1 -13  10       60.25       98.01     39.03 o 
   2 -13  10       23.13       29.71      6.28 o 
   3 -13  10        6.64       14.81      5.52 o 
   4 -13  10       23.89       36.09      8.09 o 
   5 -13  10      107.04      108.04     21.00 o 
   6 -13  10      122.90      123.62     24.42 o 
  -6 -12  10        6.73        5.69      3.86 o 
  -5 -12  10        3.20        3.96      3.44 o 
  -4 -12  10       98.75      101.93     12.15 o 
  -3 -12  10        1.54        6.47      3.43 o 
  -2 -12  10      371.10      365.73     12.02 o 
  -1 -12  10       93.35       93.45      9.61 o 
   0 -12  10       41.21       36.67      8.47 o 
   1 -12  10      384.89      463.75     73.99 o 
   2 -12  10       92.42      102.79      9.30 o 
   3 -12  10       13.18        9.45      3.93 o 
   4 -12  10        2.05        4.45      2.57 o 
   5 -12  10      914.77     1041.42     55.96 o 
   6 -12  10      108.24      107.96     17.10 o 
   7 -12  10       11.69       13.66      4.69 o 
  -7 -11  10       29.63       32.61      7.71 o 
  -6 -11  10       32.03       31.54      5.54 o 
  -5 -11  10       25.05       25.02      5.67 o 
  -4 -11  10        1.79        6.10      3.82 o 
  -3 -11  10       27.23       27.82      4.72 o 
  -2 -11  10        1.41        7.21      3.33 o 
  -1 -11  10       19.13       16.59      3.54 o 
   0 -11  10      360.40      330.21     10.24 o 
   1 -11  10        9.57        7.81      1.92 o 
   2 -11  10      202.83      211.04     22.47 o 
   3 -11  10      107.23       97.93     15.29 o 
   4 -11  10       57.15       55.85     10.86 o 
   5 -11  10        6.65       16.08      4.69 o 
   6 -11  10      201.79      198.70     16.67 o 
   7 -11  10      116.82      100.79     27.83 o 
  -7 -10  10       25.38       36.91     12.85 o 
  -6 -10  10       55.25       59.43     10.15 o 
  -5 -10  10       47.54       48.69      5.79 o 
  -4 -10  10      639.36      657.31     20.45 o 
  -3 -10  10      196.65      187.11      7.18 o 
  -2 -10  10      117.89      119.55      8.10 o 
  -1 -10  10       76.91       78.00      7.40 o 
   0 -10  10     1252.14     1220.46     28.28 o 
   1 -10  10       22.82       14.96      3.21 o 
   2 -10  10      419.18      414.42     16.87 o 
   3 -10  10      517.67      537.19     20.01 o 
   4 -10  10      363.26      378.59     15.91 o 
   5 -10  10        6.78        6.20      2.84 o 
   6 -10  10       44.90       45.41      5.32 o 
   7 -10  10       39.14       31.04     13.44 o 
  -8  -9  10        1.47        2.39      8.45 o 
  -7  -9  10       89.81       88.44     12.74 o 
  -6  -9  10       21.93       19.15      5.94 o 
  -5  -9  10      205.79      205.54     10.35 o 
  -4  -9  10      352.90      349.37     18.89 o 
  -3  -9  10      149.04      152.03     14.50 o 
  -2  -9  10       45.50       46.78      5.16 o 
  -1  -9  10      147.91      182.05      9.12 o 
   0  -9  10       10.93        9.91      2.16 o 
   1  -9  10       19.19       17.89      2.57 o 
   2  -9  10      187.35      174.38     12.54 o 
   3  -9  10      878.44      900.06     48.40 o 
   4  -9  10      121.81      110.33     11.99 o 
   5  -9  10       23.90       29.21      6.62 o 
   6  -9  10        5.84        4.67      2.88 o 
   7  -9  10        4.24        0.77      3.63 o 
  -8  -8  10      123.45      107.31     20.29 o 
  -7  -8  10       13.55        5.09      3.21 o 
  -6  -8  10        7.82       10.17      3.79 o 
  -5  -8  10       38.22       31.99      6.43 o 
  -4  -8  10      120.43      114.62      6.73 o 
  -3  -8  10      578.25      594.74     18.84 o 
  -2  -8  10        9.92       11.76      3.29 o 
  -1  -8  10       17.26       15.92      4.14 o 
   0  -8  10     1272.70     1296.95     33.69 o 
   1  -8  10      683.35      701.00     22.41 o 
   2  -8  10        3.14        4.23      1.01 o 
   3  -8  10       75.55       70.09      5.90 o 
   4  -8  10      300.22      374.89     11.43 o 
   5  -8  10       12.47        8.05      3.49 o 
   6  -8  10       16.55       24.24      7.41 o 
   7  -8  10       36.73       34.06      9.20 o 
  -8  -7  10       34.39       39.94     11.58 o 
  -7  -7  10        2.13        9.30      3.81 o 
  -6  -7  10       44.27       40.94      7.00 o 
  -5  -7  10       24.72       21.82      3.69 o 
  -4  -7  10      892.36      924.99     16.40 o 
  -3  -7  10      276.91      280.24     10.23 o 
  -2  -7  10       72.16       61.04      4.84 o 
  -1  -7  10       84.38       85.65      6.26 o 
   0  -7  10      123.11      119.19      9.86 o 
   1  -7  10     2588.44     2551.21     67.71 o 
   2  -7  10      967.51      917.88     19.61 o 
   3  -7  10       71.60       58.48      6.83 o 
   4  -7  10      348.45      345.67     14.49 o 
   5  -7  10     1136.11     1172.40     30.95 o 
   6  -7  10      183.90      168.75     40.68 o 
   7  -7  10        0.01        2.22      3.23 o 
  -9  -6  10        0.04        0.70      4.11 o 
  -8  -6  10       57.37       45.52     10.21 o 
  -7  -6  10       93.70       87.74     12.83 o 
  -6  -6  10        8.63       11.95      3.69 o 
  -5  -6  10        0.25        4.29      3.11 o 
  -4  -6  10       13.83       18.04      4.24 o 
  -3  -6  10        9.15        9.18      3.15 o 
  -2  -6  10      794.56      771.52     19.77 o 
  -1  -6  10      201.07      192.49      7.38 o 
   0  -6  10      119.20      108.95      6.99 o 
   1  -6  10       31.66       26.36      2.47 o 
   2  -6  10      340.14      334.38      8.54 o 
   3  -6  10        7.78        5.24      1.43 o 
   4  -6  10      673.11      639.90     13.96 o 
   5  -6  10      190.50      173.15      7.85 o 
   6  -6  10      113.74      107.04     28.39 o 
   7  -6  10      141.43      135.67     33.10 o 
  -9  -5  10       49.33       42.29     12.67 o 
  -8  -5  10       35.25       23.13      6.79 o 
  -7  -5  10      653.50      681.79     13.43 o 
  -6  -5  10       21.27       21.56      5.26 o 
  -5  -5  10       79.89       79.33      7.71 o 
  -4  -5  10      565.71      620.79     31.56 o 
  -3  -5  10       27.07       28.55      3.67 o 
  -2  -5  10      236.97      236.22      7.57 o 
  -1  -5  10      765.48      799.41     20.15 o 
   0  -5  10        3.06        5.43      1.34 o 
   1  -5  10      894.85      894.24     14.57 o 
   2  -5  10     2126.59     2070.03     42.71 o 
   3  -5  10      108.78       93.75      8.34 o 
   4  -5  10     1698.11     1728.13     25.69 o 
   5  -5  10       11.39        7.70      2.77 o 
   6  -5  10      466.30      479.04     19.78 o 
   7  -5  10        5.45        3.09      4.00 o 
  -9  -4  10       71.19       59.55     13.58 o 
  -8  -4  10       36.10       32.36      9.39 o 
  -7  -4  10       54.88       57.98      5.18 o 
  -6  -4  10       32.53       35.31      5.50 o 
  -5  -4  10        2.79        7.46      2.93 o 
  -4  -4  10      556.52      542.27     16.67 o 
  -3  -4  10      279.77      293.13     14.41 o 
  -2  -4  10      742.22      764.83     19.85 o 
  -1  -4  10        0.26        3.15      1.45 o 
   0  -4  10     1350.07     1439.12     21.89 o 
   1  -4  10      593.85      530.15     11.06 o 
   2  -4  10      190.70      179.23      3.50 o 
   3  -4  10      502.72      474.46     10.16 o 
   4  -4  10        8.71        8.72      1.74 o 
   5  -4  10        8.98        8.03      3.07 o 
   6  -4  10       79.84       80.34     12.93 o 
   7  -4  10      644.42      647.32     15.74 o 
  -9  -3  10       90.36       85.14     19.13 o 
  -8  -3  10       32.11       26.61      7.40 o 
  -7  -3  10       84.05       96.73     11.83 o 
  -6  -3  10      761.47      712.53     13.77 o 
  -5  -3  10      894.11      914.93     24.31 o 
  -4  -3  10      158.00      152.45      8.49 o 
  -3  -3  10      695.60      706.13     19.97 o 
  -2  -3  10       43.17       44.02      3.96 o 
  -1  -3  10       52.64       39.08      4.45 o 
   0  -3  10     1547.78     1601.46     37.21 o 
   1  -3  10      712.86      760.28     36.47 o 
   2  -3  10        7.42       12.47      4.22 o 
   3  -3  10      930.05      899.28     12.67 o 
   4  -3  10      661.64      693.88     15.02 o 
   5  -3  10      429.41      442.36     15.38 o 
   6  -3  10        2.61        2.18      2.80 o 
   7  -3  10       28.36       19.40      5.13 o 
  -9  -2  10       10.43       22.77      5.90 o 
  -8  -2  10       13.87       19.83      6.32 o 
  -7  -2  10       12.70       16.88      6.41 o 
  -6  -2  10        7.17        6.02      1.82 o 
  -5  -2  10      115.07      108.78      7.74 o 
  -4  -2  10        4.09        3.13      1.93 o 
  -3  -2  10       39.09       48.53      5.25 o 
  -2  -2  10      721.36      738.23     13.55 o 
  -1  -2  10      277.29      298.80     16.49 o 
   0  -2  10     1479.93     1562.84     28.95 o 
   1  -2  10      140.48      127.41     18.49 o 
   2  -2  10      509.92      543.44     19.96 o 
   3  -2  10       89.19      105.02     14.04 o 
   4  -2  10      816.99      857.70     21.99 o 
   5  -2  10      299.88      279.79     15.02 o 
   6  -2  10      109.78      107.50     15.24 o 
   7  -2  10        0.00        1.26      4.17 o 
   8  -2  10       14.11       11.40      5.62 o 
 -10  -1  10        4.93        6.67      4.08 o 
  -9  -1  10      453.79      467.10     51.96 o 
  -8  -1  10      106.38      130.73     16.59 o 
  -7  -1  10       97.88      100.55     15.42 o 
  -6  -1  10      255.99      238.52     11.37 o 
  -5  -1  10      283.24      272.45     11.73 o 
  -4  -1  10     1528.16     1566.64     25.25 o 
  -3  -1  10      147.22      149.56     10.99 o 
  -2  -1  10        7.29        8.43      1.71 o 
  -1  -1  10      668.96      645.48     11.59 o 
   0  -1  10       17.70       22.05      4.96 o 
   1  -1  10      651.18      631.09     27.45 o 
   2  -1  10       20.55       17.29      3.96 o 
   3  -1  10      648.33      656.46     45.32 o 
   4  -1  10        0.39        3.54      3.56 o 
   5  -1  10       36.78       39.81      7.07 o 
   6  -1  10        0.69        4.74      3.63 o 
   7  -1  10        5.14        4.90      3.19 o 
 -10   0  10       33.43       40.66      9.57 o 
  -9   0  10       22.35       20.70      6.43 o 
  -8   0  10       55.72       47.91     10.53 o 
  -7   0  10      412.95      447.06     39.49 o 
  -6   0  10      154.62      108.49      6.76 o 
  -5   0  10       32.40       49.24      7.83 o 
  -4   0  10      169.79      178.98     10.97 o 
  -3   0  10      536.89      544.76     16.02 o 
  -2   0  10      379.49      382.32     12.37 o 
  -1   0  10       71.74       54.63      5.14 o 
   0   0  10        8.83       10.03      3.43 o 
   1   0  10       10.56        6.29      3.22 o 
   2   0  10     1541.43     1619.90     34.55 o 
   3   0  10     1807.25     1836.22     32.96 o 
   4   0  10      271.99      278.72     29.47 o 
   5   0  10        8.37        8.87      3.31 o 
   6   0  10      537.53      616.48     62.42 o 
   7   0  10       68.13       61.15     12.73 o 
 -10   1  10      116.48       98.40     17.94 o 
  -9   1  10      120.18      131.56     12.65 o 
  -8   1  10       25.43       23.18      6.46 o 
  -7   1  10      108.82      106.05     11.77 o 
  -6   1  10       44.93       39.34      5.44 o 
  -5   1  10      748.92      726.20     12.70 o 
  -4   1  10     1137.94     1117.39     20.01 o 
  -3   1  10      211.79      231.40     15.46 o 
  -2   1  10      443.47      477.89     12.92 o 
  -1   1  10      192.82      187.95      5.66 o 
   0   1  10       63.20       74.69      8.36 o 
   1   1  10      423.58      419.79     23.83 o 
   2   1  10      124.48      141.49     20.58 o 
   3   1  10        9.33       14.25      4.80 o 
   4   1  10        2.13        3.39      3.22 o 
   5   1  10        8.64       10.57      5.73 o 
   6   1  10       62.24       73.52     10.50 o 
   7   1  10       38.43       37.47      6.82 o 
 -10   2  10       16.41       17.61      5.30 o 
  -9   2  10      113.24      128.05     19.57 o 
  -8   2  10       11.86       11.38      3.58 o 
  -7   2  10      631.82      688.63     47.46 o 
  -6   2  10      724.81      704.51     20.46 o 
  -5   2  10        0.05        3.03      1.85 o 
  -4   2  10      477.89      450.15     37.14 o 
  -3   2  10      423.83      422.94     16.38 o 
  -2   2  10        1.72        4.28      1.99 o 
  -1   2  10      129.32      133.05      4.18 o 
   0   2  10      899.45      928.93     21.61 o 
   1   2  10       11.66       16.07      3.28 o 
   2   2  10      160.15      141.01     28.44 o 
   3   2  10      623.77      649.14     17.34 o 
   4   2  10        4.83        8.75      3.49 o 
   5   2  10       54.91       67.48      9.49 o 
   6   2  10       19.10       16.18      5.18 o 
   7   2  10       51.15       26.97     14.21 o 
 -10   3  10        0.12        4.70      5.95 o 
  -9   3  10       38.49       33.76      9.55 o 
  -8   3  10       37.80       59.62      9.81 o 
  -7   3  10        0.01        0.04      3.58 o 
  -6   3  10     1117.97     1117.44     25.14 o 
  -5   3  10        1.57        4.48      2.67 o 
  -4   3  10     3041.62     3066.74     46.66 o 
  -3   3  10      752.20      740.66     19.73 o 
  -2   3  10      331.71      323.37     14.62 o 
  -1   3  10       21.41       14.45      2.41 o 
   0   3  10       79.42       72.99      5.75 o 
   1   3  10        0.34        0.71      1.03 o 
   2   3  10       37.84       44.44      8.34 o 
   3   3  10        2.14       12.29      8.22 o 
   4   3  10       20.53       18.38      4.80 o 
   5   3  10       58.50       38.29      6.87 o 
   6   3  10        5.08       14.38      4.94 o 
 -10   4  10      225.15      275.09     29.80 o 
  -9   4  10       50.20       59.53     26.61 o 
  -8   4  10       46.18       41.67     14.65 o 
  -7   4  10      197.19      199.26     19.95 o 
  -6   4  10       19.87       24.17      6.27 o 
  -5   4  10      361.04      362.12     28.05 o 
  -4   4  10     1614.01     1706.79     29.12 o 
  -3   4  10     3332.39     3426.56     31.04 o 
  -2   4  10        4.01        4.25      2.00 o 
  -1   4  10       62.62       58.40      6.97 o 
   0   4  10      188.60      165.98      5.49 o 
   1   4  10       55.81       63.75      7.52 o 
   2   4  10        8.16       11.36      4.76 o 
   3   4  10       14.34       22.87      8.54 o 
   4   4  10        1.37        5.30      3.34 o 
   5   4  10       40.79       41.13      9.63 o 
   6   4  10        4.36        5.35      3.94 o 
 -10   5  10      400.92      420.79     29.58 o 
  -9   5  10       46.96       33.78      7.87 o 
  -8   5  10        3.21        8.87      3.89 o 
  -7   5  10      161.23      150.74     25.76 o 
  -6   5  10        6.17        8.50      2.34 o 
  -5   5  10       70.97       71.86      7.76 o 
  -4   5  10       13.73       14.95      3.31 o 
  -3   5  10      205.78      216.10      7.60 o 
  -2   5  10      825.39      790.01     24.62 o 
  -1   5  10        0.07        3.04      2.35 o 
   0   5  10       27.62       27.19      3.85 o 
   1   5  10       10.58       10.87      2.98 o 
   2   5  10        0.68        8.03      4.56 o 
   3   5  10       50.87       66.59      9.12 o 
   4   5  10        0.01        5.38      3.78 o 
   5   5  10        8.69        9.82      5.83 o 
 -10   6  10       22.47       27.57     10.46 o 
  -9   6  10        3.13        8.64      4.36 o 
  -8   6  10        2.49        4.23      2.99 o 
  -7   6  10      146.79      150.52     25.01 o 
  -6   6  10        2.08        3.64      3.62 o 
  -5   6  10       81.30       77.98      5.84 o 
  -4   6  10       12.33       14.97      3.15 o 
  -3   6  10      398.01      441.26     14.33 o 
  -2   6  10       29.77       25.67      5.10 o 
  -1   6  10       26.83       24.86      3.51 o 
   0   6  10       63.01       45.41      6.79 o 
   1   6  10       86.98       88.52      9.31 o 
   2   6  10       16.10       21.61      6.53 o 
   3   6  10       90.98       94.66      9.74 o 
   4   6  10       49.95       38.59      9.89 o 
   5   6  10       60.78       61.21     10.46 o 
  -9   7  10       91.78       73.52     11.41 o 
  -8   7  10       30.10       37.27      7.78 o 
  -7   7  10      592.23      608.51     19.39 o 
  -6   7  10     1054.54     1058.10     35.52 o 
  -5   7  10        9.99        8.31      2.73 o 
  -4   7  10        0.57        6.88      3.39 o 
  -3   7  10      186.45      209.40     14.71 o 
  -2   7  10      572.19      591.03     11.46 o 
  -1   7  10      373.53      415.57     13.08 o 
   0   7  10       40.32       36.47      5.30 o 
   1   7  10      265.51      241.80     29.65 o 
   2   7  10       22.42       29.71      5.58 o 
   3   7  10       33.96       42.65     10.43 o 
   4   7  10        3.96        5.51      4.92 o 
  -9   8  10      129.95      118.03     24.39 o 
  -8   8  10      112.01       94.60     16.86 o 
  -7   8  10       76.46       59.97     10.33 o 
  -6   8  10       49.96       54.95      9.19 o 
  -5   8  10      301.80      289.99     18.29 o 
  -4   8  10      250.04      255.56      9.82 o 
  -3   8  10      112.10      107.55      8.03 o 
  -2   8  10      128.09      139.23      9.38 o 
  -1   8  10       16.65       12.08      2.84 o 
   0   8  10       11.73       13.84      3.44 o 
   1   8  10      287.53      252.35     29.57 o 
   2   8  10        3.97        9.44      4.94 o 
   3   8  10        6.76        9.41      4.03 o 
   4   8  10      196.91      172.93     17.01 o 
  -9   9  10       24.69       21.38      6.02 o 
  -8   9  10      111.95       97.65     21.59 o 
  -7   9  10       81.21       84.14     10.52 o 
  -6   9  10      753.46      784.43     32.48 o 
  -5   9  10       88.40       79.83      9.39 o 
  -4   9  10       64.13       71.18      7.95 o 
  -3   9  10        0.04        1.59      3.05 o 
  -2   9  10       39.54       45.83      8.32 o 
  -1   9  10        3.07        6.34      2.08 o 
   0   9  10       13.98       12.76      5.69 o 
   1   9  10      186.66      185.37     13.36 o 
   2   9  10       21.25       27.81      9.71 o 
   3   9  10        3.54        5.11      3.78 o 
  -9  10  10       15.33       10.83      5.41 o 
  -8  10  10       15.78       11.59      5.04 o 
  -7  10  10        1.82        7.48      2.95 o 
  -6  10  10      348.50      369.86     18.21 o 
  -5  10  10       24.94       27.27      4.28 o 
  -4  10  10       79.79       76.17      6.59 o 
  -3  10  10        1.71        4.41      2.51 o 
  -2  10  10        0.38        4.31      2.86 o 
  -1  10  10        0.06        6.68      2.96 o 
   0  10  10        8.31        5.54      4.08 o 
   1  10  10       38.20       40.04      8.05 o 
   2  10  10       94.80       87.97     11.54 o 
  -8  11  10      202.31      193.01     25.52 o 
  -7  11  10       97.15      110.02     11.86 o 
  -6  11  10       82.08       71.39     12.01 o 
  -5  11  10        3.71        4.98      3.79 o 
  -4  11  10      156.68      148.19     14.95 o 
  -3  11  10       31.90       40.58     12.84 o 
  -2  11  10        3.32        5.34      2.66 o 
  -1  11  10       15.98       12.73      5.07 o 
   0  11  10       60.07       43.02     12.87 o 
   1  11  10       74.78       66.96     12.46 o 
   2  11  10        1.99        1.22      3.46 o 
  -7  12  10       30.46       22.91      6.01 o 
  -6  12  10        2.83        7.93      5.49 o 
  -5  12  10       40.01       35.55      6.65 o 
  -4  12  10        3.74        5.72      4.09 o 
  -3  12  10       21.42       18.18      6.12 o 
  -2  12  10      206.59      185.86     19.07 o 
  -1  12  10       47.36       49.87      6.72 o 
   0  12  10        4.19        5.04      3.31 o 
   1  12  10        0.01        7.63      4.25 o 
  -6  13  10        5.08        8.10      5.26 o 
  -5  13  10       18.59       15.93      5.40 o 
  -4  13  10        0.46        2.07      3.55 o 
  -3  13  10       59.03       50.27      8.20 o 
  -2  13  10        0.02        5.42      4.04 o 
  -1  13  10       79.23       83.47     11.15 o 
  -4  14  10       63.13       61.79      6.74 o 
  -3  14  10       62.75       54.17      9.01 o 
   0 -18  11        5.68        6.40      4.06 o 
   1 -18  11       18.96       12.02      4.52 o 
   2 -18  11       52.27       57.00      9.55 o 
   3 -18  11        2.84        2.07      4.15 o 
   4 -18  11        8.68        7.77      4.10 o 
  -2 -17  11      204.30      192.87     18.62 o 
  -1 -17  11       41.28       46.47     13.58 o 
   0 -17  11      188.49      161.61     23.22 o 
   1 -17  11       16.46        9.44      4.76 o 
   2 -17  11       69.89       98.44     49.68 o 
   3 -17  11       61.31       44.65     14.30 o 
   4 -17  11       25.93       19.39      5.70 o 
   5 -17  11       85.97       95.97     11.27 o 
  -3 -16  11        4.41        8.41      5.97 o 
  -2 -16  11      209.78      205.07     28.76 o 
  -1 -16  11       93.89       83.15     10.54 o 
   0 -16  11      133.15      145.35     13.01 o 
   1 -16  11        5.17        6.38      4.45 o 
   2 -16  11       62.81       69.90     16.54 o 
   3 -16  11       10.79       12.04      4.72 o 
   4 -16  11      109.08      123.28     13.42 o 
   5 -16  11       57.87       47.71      9.97 o 
   6 -16  11      183.83      179.10     22.25 o 
  -4 -15  11       42.24       43.33      8.43 o 
  -3 -15  11        0.19        5.30      4.06 o 
  -2 -15  11       22.48       21.20      6.50 o 
  -1 -15  11        8.89       11.87      4.01 o 
   0 -15  11        0.01        3.64      2.87 o 
   1 -15  11       22.40       19.43      7.43 o 
   2 -15  11      158.32      181.13     27.60 o 
   3 -15  11        3.77       13.11      4.44 o 
   4 -15  11       15.54       15.03      7.56 o 
   5 -15  11       10.72       11.04      4.07 o 
   6 -15  11      116.33       94.64     22.81 o 
  -5 -14  11        2.77        7.43      3.69 o 
  -4 -14  11      123.76      122.27      8.47 o 
  -3 -14  11      224.29      202.99     10.51 o 
  -2 -14  11       58.32       58.47      8.27 o 
  -1 -14  11      214.39      216.71     23.45 o 
   0 -14  11      217.88      219.07     13.58 o 
   1 -14  11      301.35      298.90     15.73 o 
   2 -14  11      194.94      184.97     12.76 o 
   3 -14  11       20.04       22.33      5.48 o 
   4 -14  11        6.82        6.85      2.79 o 
   5 -14  11      357.41      319.78     26.80 o 
   6 -14  11       44.20       28.77     14.49 o 
  -5 -13  11       61.65       53.80     12.64 o 
  -4 -13  11      188.98      177.62     11.08 o 
  -3 -13  11       53.53       42.36      9.64 o 
  -2 -13  11      223.27      228.83     10.46 o 
  -1 -13  11      148.63      135.29     12.96 o 
   0 -13  11      136.29      132.15     10.49 o 
   1 -13  11       81.32       79.42      8.75 o 
   2 -13  11        0.46        4.96      4.24 o 
   3 -13  11      168.45      204.75     18.56 o 
   4 -13  11      103.28      106.58     18.07 o 
   5 -13  11        9.27        8.88      4.40 o 
   6 -13  11      520.32      536.62     21.29 o 
  -6 -12  11       14.09        9.24      3.55 o 
  -5 -12  11       92.83       99.27      7.88 o 
  -4 -12  11       35.09       31.93      4.92 o 
  -3 -12  11       21.57       14.08      3.40 o 
  -2 -12  11      416.56      390.43     15.46 o 
  -1 -12  11      676.06      696.54     17.48 o 
   0 -12  11       63.44       72.61      7.73 o 
   1 -12  11        1.46        9.69      4.53 o 
   2 -12  11       94.75      107.20     11.72 o 
   3 -12  11      201.88      229.55     14.35 o 
   4 -12  11        0.88        4.25      3.63 o 
   5 -12  11        2.27        5.09      3.41 o 
   6 -12  11       22.80       29.98      5.87 o 
   7 -12  11      242.03      211.00     36.09 o 
  -6 -11  11       78.30       73.25      8.04 o 
  -5 -11  11       14.50       21.43      4.39 o 
  -4 -11  11       78.70       75.92      7.68 o 
  -3 -11  11      115.67      102.94     14.71 o 
  -2 -11  11      605.00      584.52     17.56 o 
  -1 -11  11       61.96       56.18      4.90 o 
   0 -11  11     1318.12     1289.18     48.00 o 
   1 -11  11       43.44       44.06      8.77 o 
   2 -11  11       61.80       69.21      8.85 o 
   3 -11  11       13.50       16.43      8.57 o 
   4 -11  11        7.75       10.27      4.06 o 
   5 -11  11       26.77       18.84      4.89 o 
   6 -11  11       78.80       76.36     16.01 o 
   7 -11  11      260.26      293.06     15.31 o 
  -7 -10  11        3.73        6.19      3.67 o 
  -6 -10  11       24.79       21.24      4.81 o 
  -5 -10  11      254.91      274.42     12.82 o 
  -4 -10  11        6.43        4.60      3.09 o 
  -3 -10  11      261.11      272.86      9.06 o 
  -2 -10  11      173.68      164.51      9.55 o 
  -1 -10  11      737.60      706.64     19.39 o 
   0 -10  11       18.08       20.12      3.14 o 
   1 -10  11       79.43       94.83     16.07 o 
   2 -10  11       88.90       82.86     12.23 o 
   3 -10  11       60.93       70.37      6.59 o 
   4 -10  11       32.83       28.72      9.19 o 
   5 -10  11      173.51      189.06     12.54 o 
   6 -10  11       32.61       26.73     10.21 o 
   7 -10  11      236.21      205.82     35.32 o 
  -7  -9  11       43.61       43.17      5.69 o 
  -6  -9  11        6.46        7.36      3.76 o 
  -5  -9  11       13.31       17.82      4.86 o 
  -4  -9  11      926.82      874.21     22.20 o 
  -3  -9  11     1333.00     1389.84     18.29 o 
  -2  -9  11      143.03      127.30      8.37 o 
  -1  -9  11      355.20      329.51     23.19 o 
   0  -9  11       74.84       65.36      4.66 o 
   1  -9  11     2922.81     2864.65     43.61 o 
   2  -9  11      140.20      159.04     20.96 o 
   3  -9  11      713.56      728.76     23.57 o 
   4  -9  11      288.70      292.73     20.69 o 
   5  -9  11      231.54      261.21     27.54 o 
   6  -9  11       45.71       42.77      9.60 o 
   7  -9  11       24.63       32.33     13.13 o 
  -8  -8  11        4.10        5.41      4.40 o 
  -7  -8  11       10.74        7.53      2.90 o 
  -6  -8  11        0.06        3.58      2.11 o 
  -5  -8  11       25.15       25.53      4.77 o 
  -4  -8  11      121.54      114.44      8.26 o 
  -3  -8  11     3159.01     3339.76     33.86 o 
  -2  -8  11       73.83       80.46      6.54 o 
  -1  -8  11        2.40        3.87      2.68 o 
   0  -8  11       17.21       18.79      3.91 o 
   1  -8  11      437.95      399.44     15.29 o 
   2  -8  11      343.51      335.32      9.21 o 
   3  -8  11       44.40       52.18     15.96 o 
   4  -8  11      224.38      228.52     14.19 o 
   5  -8  11       57.01       61.47      6.14 o 
   6  -8  11       45.65       48.03     10.23 o 
  -8  -7  11        0.17        3.51      6.51 o 
  -7  -7  11      459.87      441.93     16.31 o 
  -6  -7  11        0.31        5.43      2.84 o 
  -5  -7  11        8.48        9.16      5.17 o 
  -4  -7  11       46.01       52.31      4.85 o 
  -3  -7  11     1648.52     1631.92     33.52 o 
  -2  -7  11      101.27      108.82      6.84 o 
  -1  -7  11     1667.24     1673.36     27.07 o 
   0  -7  11       85.91      102.51      8.78 o 
   1  -7  11       88.96       82.88      9.89 o 
   2  -7  11      407.35      375.92     14.87 o 
   3  -7  11     1507.20     1492.56     24.27 o 
   4  -7  11      208.35      231.64      9.87 o 
   5  -7  11        5.12       11.45      4.42 o 
   6  -7  11       79.21       80.12     23.52 o 
   7  -7  11        0.00        5.41      5.97 o 
  -8  -6  11        2.27       11.42      6.46 o 
  -7  -6  11       24.99       34.55      5.70 o 
  -6  -6  11      216.46      220.01     15.02 o 
  -5  -6  11      115.60      114.03      8.74 o 
  -4  -6  11     1247.22     1283.86     35.68 o 
  -3  -6  11       65.00       67.58      5.83 o 
  -2  -6  11      454.40      416.97     15.91 o 
  -1  -6  11      150.25      160.25      7.96 o 
   0  -6  11        7.70        7.87      1.58 o 
   1  -6  11      118.51      112.52      8.62 o 
   3  -6  11      406.41      377.59     10.47 o 
   4  -6  11      622.46      614.19     23.42 o 
   5  -6  11       53.25       39.54     10.17 o 
   6  -6  11       76.02       79.49     20.93 o 
   7  -6  11      190.83      186.28     28.21 o 
  -9  -5  11      151.80      139.09     35.31 o 
  -8  -5  11       10.65       11.58      4.90 o 
  -7  -5  11       10.31        7.72      2.51 o 
  -6  -5  11       39.38       47.32      6.41 o 
  -5  -5  11     1384.58     1415.99     20.69 o 
  -4  -5  11      682.88      707.61     27.81 o 
  -3  -5  11       48.89       49.11      5.86 o 
  -2  -5  11      262.05      282.28     10.33 o 
  -1  -5  11     1297.94     1232.51     42.24 o 
   0  -5  11      165.51      162.49      6.22 o 
   1  -5  11     1501.34     1459.01     18.53 o 
   2  -5  11      374.56      357.54     10.69 o 
   3  -5  11      859.37      876.94     15.72 o 
   4  -5  11      765.02      834.81     15.36 o 
   5  -5  11        0.31        2.25      1.87 o 
   6  -5  11       38.32       32.20      8.07 o 
   7  -5  11        9.38       13.46      5.92 o 
  -9  -4  11      257.54      319.46     33.48 o 
  -8  -4  11       70.48       80.47      9.68 o 
  -7  -4  11      168.40      174.04     19.88 o 
  -6  -4  11      386.19      396.78     14.03 o 
  -5  -4  11       64.71       53.68      7.74 o 
  -4  -4  11        6.89        5.51      2.93 o 
  -3  -4  11     2891.57     2954.42     49.85 o 
  -2  -4  11      480.74      493.64     16.08 o 
  -1  -4  11        7.59       14.00      2.09 o 
   0  -4  11       17.43       16.64      2.28 o 
   1  -4  11      574.03      548.63     14.30 o 
   2  -4  11      545.72      597.49     23.54 o 
   3  -4  11      459.00      485.94     18.05 o 
   4  -4  11        0.48        6.87      4.55 o 
   5  -4  11      119.61      117.34     19.74 o 
   6  -4  11        5.90        4.16      2.22 o 
   7  -4  11        2.03        8.24      5.15 o 
  -9  -3  11      397.37      407.20     17.42 o 
  -8  -3  11       53.51       65.44     11.06 o 
  -7  -3  11       30.21       20.92      7.33 o 
  -6  -3  11      229.00      192.33     15.83 o 
  -5  -3  11        3.13        4.96      2.11 o 
  -4  -3  11        1.95        4.91      2.86 o 
  -3  -3  11      401.88      388.16     21.17 o 
  -2  -3  11        0.01        1.95      1.35 o 
  -1  -3  11      548.42      580.11     14.88 o 
   0  -3  11      232.31      222.11      6.57 o 
   1  -3  11       11.54       15.41      3.87 o 
   2  -3  11      301.89      317.13     11.79 o 
   3  -3  11       83.91       95.18     17.87 o 
   4  -3  11        2.76        4.24      3.04 o 
   5  -3  11      315.42      318.82     13.64 o 
   6  -3  11      148.06      154.65     45.29 o 
   7  -3  11       74.90       62.94     19.08 o 
  -9  -2  11       64.65       56.52     12.78 o 
  -8  -2  11      531.64      677.52     31.50 o 
  -7  -2  11      490.84      491.34     14.81 o 
  -6  -2  11       56.67       60.60      7.05 o 
  -5  -2  11      962.72      929.06     16.30 o 
  -4  -2  11        3.58        5.92      3.30 o 
  -3  -2  11      147.31      137.80      8.32 o 
  -2  -2  11     1516.73     1464.82     22.06 o 
  -1  -2  11       60.76       65.97      6.99 o 
   0  -2  11     1230.47     1210.24     26.57 o 
   1  -2  11      966.15      977.81     89.41 o 
   2  -2  11     3158.56     3282.67     62.11 o 
   3  -2  11        4.50        5.08      2.56 o 
   4  -2  11      278.10      287.96     18.83 o 
   5  -2  11      406.26      441.00     15.54 o 
   6  -2  11       24.51       21.99      6.94 o 
   7  -2  11        0.88        1.83      3.82 o 
  -9  -1  11       35.80       30.89      7.69 o 
  -8  -1  11       23.02       28.76      6.21 o 
  -7  -1  11      173.80      186.87     15.08 o 
  -6  -1  11      244.01      241.11     12.48 o 
  -5  -1  11      254.18      230.02     14.37 o 
  -4  -1  11        0.63        1.59      2.58 o 
  -3  -1  11      328.68      335.42     14.36 o 
  -2  -1  11      892.89      893.31     14.68 o 
  -1  -1  11       51.97       75.16     16.85 o 
   0  -1  11        0.00        4.35      3.84 o 
   1  -1  11      170.20      175.55     10.67 o 
   2  -1  11      223.21      235.37     23.37 o 
   3  -1  11      265.21      255.11     13.63 o 
   4  -1  11      523.87      538.95     30.08 o 
   5  -1  11      153.41      140.92     19.49 o 
   6  -1  11      189.53      217.32     14.91 o 
   7  -1  11       86.14       63.35     18.96 o 
 -10   0  11       40.00       53.73     10.09 o 
  -9   0  11      372.31      414.24     16.36 o 
  -8   0  11        2.33        6.60      3.15 o 
  -7   0  11        8.22       19.87      6.18 o 
  -6   0  11        0.13        3.18      1.81 o 
  -5   0  11      583.14      538.65     19.08 o 
  -4   0  11     2133.33     2106.23     33.79 o 
  -3   0  11      276.19      278.21     13.33 o 
  -2   0  11       18.34       24.86      3.91 o 
  -1   0  11      622.46      605.99     16.23 o 
   0   0  11      355.37      443.74     24.84 o 
   1   0  11      718.92      719.32     31.65 o 
   2   0  11       45.35       39.13      7.44 o 
   3   0  11      325.01      338.22     31.04 o 
   4   0  11      571.42      623.45     20.32 o 
   5   0  11       10.23       13.31      4.63 o 
   6   0  11       31.66       29.68      6.57 o 
   7   0  11       82.90       56.03     19.39 o 
 -10   1  11      678.87      779.88     45.69 o 
  -9   1  11      120.48      144.37     14.22 o 
  -8   1  11       30.07       28.56     10.69 o 
  -7   1  11       12.30        5.44      4.32 o 
  -6   1  11        0.06        2.58      1.84 o 
  -5   1  11       20.38       13.46      5.38 o 
  -4   1  11      116.52      114.29     10.54 o 
  -3   1  11      298.15      300.53     11.70 o 
  -2   1  11      367.60      356.37     19.21 o 
  -1   1  11      208.52      196.19      3.80 o 
   0   1  11      157.19      190.02     18.63 o 
   1   1  11       50.93       53.37      5.38 o 
   2   1  11      430.32      403.13     21.42 o 
   3   1  11      197.41      204.12     24.02 o 
   4   1  11      427.85      398.59     17.48 o 
   5   1  11      114.74      124.49     10.84 o 
   6   1  11        0.55        4.81      2.90 o 
 -10   2  11      124.80      130.07     14.87 o 
  -9   2  11      321.27      385.24     35.53 o 
  -8   2  11      546.34      616.35     65.01 o 
  -7   2  11       26.14       25.05      5.50 o 
  -6   2  11       67.01       76.21      7.86 o 
  -5   2  11      124.56      146.60     12.04 o 
  -4   2  11      492.09      506.46     17.66 o 
  -3   2  11     1510.66     1650.50     42.64 o 
  -2   2  11       29.12       26.46      3.66 o 
  -1   2  11     1188.36     1148.50     21.64 o 
   0   2  11       23.33       29.43      6.12 o 
   1   2  11       72.34       80.25     13.64 o 
   2   2  11        8.30       11.76      4.19 o 
   3   2  11      242.70      269.46     28.12 o 
   4   2  11        2.27        4.53      3.39 o 
   5   2  11      208.54      245.82     36.26 o 
   6   2  11        0.09        0.58      2.87 o 
 -10   3  11       19.90       15.96      6.68 o 
  -9   3  11       46.07       43.22     10.11 o 
  -8   3  11      258.75      280.47     17.54 o 
  -7   3  11       17.07       18.85      5.52 o 
  -6   3  11      271.32      231.73     22.41 o 
  -5   3  11       13.03       14.16      3.23 o 
  -4   3  11      262.06      287.51     12.02 o 
  -3   3  11      212.32      203.52      8.97 o 
  -2   3  11       40.45       51.42      4.96 o 
  -1   3  11      767.30      682.24     20.15 o 
   0   3  11        2.17        6.34      3.68 o 
   1   3  11      157.18      160.25     23.27 o 
   2   3  11       23.06       25.18      8.09 o 
   3   3  11      138.62      154.38     17.27 o 
   4   3  11       15.39       17.49      8.22 o 
   5   3  11       56.66       46.69     12.95 o 
   6   3  11       39.68       27.08      7.21 o 
 -10   4  11       85.45       88.20     11.65 o 
  -9   4  11       38.65       41.48      7.13 o 
  -8   4  11       17.44       18.02      6.58 o 
  -7   4  11       72.87       68.68     13.08 o 
  -6   4  11      517.23      480.50     13.69 o 
  -5   4  11       96.40       85.55     12.31 o 
  -4   4  11      599.22      606.38     38.55 o 
  -3   4  11        6.64        4.52      2.50 o 
  -2   4  11      364.04      357.79      8.12 o 
  -1   4  11      146.13      137.20     15.80 o 
   0   4  11      107.03       90.88      5.48 o 
   1   4  11       19.59       16.90      4.73 o 
   2   4  11       13.76       17.79      5.03 o 
   3   4  11      166.99      182.65     14.63 o 
   4   4  11       36.29       40.53      7.10 o 
   5   4  11       26.47       18.87      5.79 o 
  -9   5  11        4.85       11.29      4.84 o 
  -8   5  11       51.33       50.35      9.47 o 
  -7   5  11      718.78      819.82     19.25 o 
  -6   5  11       19.92       18.34      4.25 o 
  -5   5  11       26.39       25.90      4.34 o 
  -4   5  11        0.81        2.11      2.03 o 
  -3   5  11      605.34      656.80     15.59 o 
  -2   5  11      307.08      310.59     17.52 o 
  -1   5  11        8.29        5.00      2.07 o 
   0   5  11      112.61      112.13      9.81 o 
   1   5  11        9.93        6.16      3.30 o 
   2   5  11       15.49       16.84      4.57 o 
   3   5  11        2.16        6.64      3.95 o 
   4   5  11       15.85       10.74      7.02 o 
   5   5  11       39.97       38.41      7.13 o 
  -9   6  11      235.00      305.09     41.15 o 
  -8   6  11      138.38      124.07     15.97 o 
  -7   6  11       63.02       81.11      9.33 o 
  -6   6  11      400.20      420.66     17.04 o 
  -5   6  11      394.49      390.57     10.60 o 
  -4   6  11       64.47       79.58      8.43 o 
  -3   6  11      111.77      121.60      8.59 o 
  -2   6  11      341.37      358.89     14.98 o 
  -1   6  11      110.97      124.42     17.89 o 
   0   6  11       35.56       45.08      8.40 o 
   1   6  11       97.96      104.57     16.55 o 
   2   6  11      138.95      152.79     15.32 o 
   3   6  11        0.08        4.47      3.52 o 
   4   6  11        8.13        2.81      4.54 o 
  -9   7  11       39.15       29.94     10.49 o 
  -8   7  11       56.92       51.35      8.62 o 
  -7   7  11        1.82       14.59      6.18 o 
  -6   7  11       13.12       11.30      5.33 o 
  -5   7  11      259.05      262.96     22.74 o 
  -4   7  11       96.36      106.93      7.78 o 
  -3   7  11      161.23      171.31     10.45 o 
  -2   7  11      230.89      260.99      9.27 o 
  -1   7  11      104.25      101.89      5.73 o 
   0   7  11        5.58        8.39      3.84 o 
   1   7  11      109.98      105.56     17.58 o 
   2   7  11        9.55       11.43      5.45 o 
   3   7  11        5.10       10.39      5.66 o 
   4   7  11       91.81       93.72     11.23 o 
  -9   8  11      190.75      202.22     30.36 o 
  -8   8  11       11.77       11.35      5.31 o 
  -7   8  11       15.28       19.36      7.98 o 
  -6   8  11      194.81      202.73     17.61 o 
  -5   8  11      108.23       98.95      8.77 o 
  -4   8  11        1.00        4.33      2.79 o 
  -3   8  11       10.62       17.56      5.10 o 
  -2   8  11      166.79      152.75     13.82 o 
  -1   8  11       14.74       21.06      5.26 o 
   0   8  11        4.99        3.72      2.71 o 
   1   8  11       31.89       40.60      6.31 o 
   2   8  11       19.60       11.83      6.00 o 
   3   8  11       37.47       40.09      6.53 o 
  -8   9  11       68.44       88.25     22.16 o 
  -7   9  11       30.10       34.06      7.44 o 
  -6   9  11      270.89      283.27     18.13 o 
  -5   9  11      185.36      208.52     13.05 o 
  -4   9  11       20.14       22.71      4.05 o 
  -3   9  11      136.11      127.53     18.42 o 
  -2   9  11      113.95       94.09      9.52 o 
  -1   9  11        1.20        5.02      4.10 o 
   0   9  11       18.32       20.15      5.64 o 
   1   9  11      225.20      218.66     14.68 o 
   2   9  11       67.80       79.26     10.40 o 
  -8  10  11       20.43       14.01      5.20 o 
  -7  10  11      394.38      387.58     14.84 o 
  -6  10  11        2.69        0.87      3.71 o 
  -5  10  11       66.38       68.34      8.14 o 
  -4  10  11        3.50       10.51      4.65 o 
  -3  10  11      248.66      249.10     14.00 o 
  -2  10  11       79.38       99.89      8.13 o 
  -1  10  11        2.28        5.96      4.98 o 
   0  10  11        1.88        5.10      4.73 o 
   1  10  11      133.65      138.98     13.49 o 
   2  10  11      100.37      100.94     15.03 o 
  -7  11  11       14.71        8.74      4.37 o 
  -6  11  11      170.58      144.55     28.10 o 
  -5  11  11       93.07       98.46     16.64 o 
  -4  11  11        6.40        7.75      3.23 o 
  -3  11  11        0.00        4.87      3.18 o 
  -2  11  11        2.74        1.81      3.16 o 
  -1  11  11        0.04        3.58      2.64 o 
   0  11  11       27.66       10.32      6.13 o 
   1  11  11        9.95        8.43      6.58 o 
  -7  12  11        1.88        4.22      4.05 o 
  -6  12  11      304.26      276.40     59.99 o 
  -5  12  11       80.35       73.85     18.33 o 
  -4  12  11        0.13        4.27      2.37 o 
  -3  12  11        7.11       13.78      4.52 o 
  -2  12  11      164.70      145.98     19.50 o 
  -1  12  11        0.46        6.40      3.32 o 
  -5  13  11      159.07      153.34     12.88 o 
  -4  13  11       12.50       14.55      4.72 o 
  -3  13  11       11.25       11.20      3.81 o 
  -2  13  11       14.86       10.20      4.24 o 
   1 -18  12        0.48        3.33      2.13 o 
   2 -18  12       45.05       26.29      6.92 o 
   3 -18  12      168.94      164.49     16.07 o 
  -1 -17  12      139.40      145.55     16.74 o 
   0 -17  12       66.71       46.66     14.68 o 
   1 -17  12        8.08       10.51      4.96 o 
   2 -17  12        4.13        7.91      8.03 o 
   3 -17  12        0.66        9.67      5.00 o 
   4 -17  12        0.04        3.67      3.71 o 
  -3 -16  12        3.54        9.30      5.62 o 
  -2 -16  12        5.52       14.62      6.33 o 
  -1 -16  12      195.24      179.11     28.02 o 
   0 -16  12      183.29      198.34     10.83 o 
   1 -16  12       26.99       35.53      6.75 o 
   2 -16  12        0.28        4.92      4.14 o 
   3 -16  12       45.93       29.92      8.24 o 
   4 -16  12      230.79      216.22     26.60 o 
   5 -16  12       79.45       49.07     11.89 o 
  -4 -15  12       18.68       12.19      6.25 o 
  -3 -15  12       38.68       42.12     12.45 o 
  -2 -15  12       88.64       83.86     10.09 o 
  -1 -15  12       31.71       28.97      7.17 o 
   0 -15  12       13.75        7.11      3.87 o 
   1 -15  12      125.38      124.11     11.61 o 
   2 -15  12      272.50      610.00     33.43 o 
   3 -15  12        1.42        3.51      5.59 o 
   4 -15  12       35.07       41.15      9.84 o 
   5 -15  12       47.51       41.05      9.39 o 
   6 -15  12      430.91      436.62     66.78 o 
  -4 -14  12       55.81       33.52     10.35 o 
  -3 -14  12        1.41        6.48      5.37 o 
  -2 -14  12       25.87       29.39      5.85 o 
  -1 -14  12       62.88       57.21     16.58 o 
   0 -14  12       61.60       61.46     13.69 o 
   1 -14  12        8.06       11.25      4.75 o 
   2 -14  12       65.24       85.18     23.62 o 
   3 -14  12      130.06      143.29      9.51 o 
   4 -14  12        3.50        6.57      3.31 o 
   5 -14  12      136.39      114.28     28.87 o 
  -5 -13  12       28.69       20.67      7.58 o 
  -4 -13  12       45.45       42.18      8.23 o 
  -3 -13  12       65.04       62.15      7.58 o 
  -2 -13  12      330.13      367.09     14.03 o 
  -1 -13  12       51.37       47.44     10.46 o 
   0 -13  12       34.98       32.34      6.15 o 
   1 -13  12       69.46       67.64      9.44 o 
   2 -13  12      133.79      112.13     11.61 o 
   3 -13  12      105.20       89.83     12.24 o 
   4 -13  12       45.29       45.90      9.77 o 
   5 -13  12       14.31       13.25      3.61 o 
  -6 -12  12       16.97       15.22      5.45 o 
  -5 -12  12        0.05        6.73      3.43 o 
  -4 -12  12        2.85        8.30      3.23 o 
  -3 -12  12      204.93      208.49     15.51 o 
  -2 -12  12       41.14       31.63      4.83 o 
  -1 -12  12      272.79      278.25     12.55 o 
   0 -12  12        0.32        8.09      4.13 o 
   1 -12  12      139.97      138.93     10.24 o 
   2 -12  12      119.09      143.92     23.59 o 
   3 -12  12      245.77      251.20     13.01 o 
   4 -12  12       39.41       40.84      8.51 o 
   5 -12  12        6.48        8.87      5.50 o 
   6 -12  12        3.29        0.80      2.41 o 
   7 -12  12       31.16       21.54      8.43 o 
  -6 -11  12        3.42        7.08      3.54 o 
  -5 -11  12       55.08       63.59      8.77 o 
  -4 -11  12      492.65      510.34     17.95 o 
  -3 -11  12       38.84       40.25      5.38 o 
  -2 -11  12        3.85        4.94      2.94 o 
  -1 -11  12      356.32      351.06      9.75 o 
   0 -11  12      174.80      184.64     28.71 o 
   1 -11  12      100.05      121.30     13.64 o 
   2 -11  12      287.01      301.53     16.57 o 
   3 -11  12       61.67       70.46     10.07 o 
   4 -11  12      491.43      524.11     16.75 o 
   5 -11  12      158.53      154.65     36.26 o 
   6 -11  12      122.47      110.32     25.51 o 
   7 -11  12       87.94       80.85     30.13 o 
  -7 -10  12       81.03       58.11      8.05 o 
  -6 -10  12       24.69       15.59      5.09 o 
  -5 -10  12       44.96       45.09     10.08 o 
  -4 -10  12      324.82      346.20     11.51 o 
  -3 -10  12        0.04        5.77      2.95 o 
  -2 -10  12      667.24      693.38     18.14 o 
  -1 -10  12      354.19      329.57     21.35 o 
   0 -10  12      254.48      231.34     16.77 o 
   1 -10  12      389.93      399.65     14.27 o 
   2 -10  12      163.20      148.06     15.29 o 
   3 -10  12        8.16        6.99      4.00 o 
   4 -10  12        1.84        5.00      3.26 o 
   5 -10  12       92.90       93.91     19.83 o 
   6 -10  12       60.46       46.86     14.40 o 
   7 -10  12        9.92        8.26      4.82 o 
  -7  -9  12        5.94        3.23      2.68 o 
  -6  -9  12       69.73       68.33     10.32 o 
  -5  -9  12       25.66       31.35      6.00 o 
  -4  -9  12      434.80      451.48     15.76 o 
  -3  -9  12       39.89       39.47      5.99 o 
  -2  -9  12      254.68      264.01      9.05 o 
  -1  -9  12       49.27       51.02      5.50 o 
   0  -9  12      139.20      105.14      7.38 o 
   1  -9  12      194.00      184.26      7.80 o 
   2  -9  12      125.71      116.75      4.77 o 
   3  -9  12       27.27       34.39      5.60 o 
   4  -9  12       26.53       20.47      9.34 o 
   5  -9  12       49.51       46.02     16.67 o 
   6  -9  12       14.68       19.05      8.94 o 
   7  -9  12        0.70        5.76      5.03 o 
  -8  -8  12       86.37       97.35     19.05 o 
  -7  -8  12        8.97        8.75      2.84 o 
  -6  -8  12      327.00      322.60     13.05 o 
  -5  -8  12       16.36       18.05      4.20 o 
  -4  -8  12      307.07      308.76     14.71 o 
  -3  -8  12      982.21      981.89     15.90 o 
  -2  -8  12     1132.06     1111.96     17.87 o 
  -1  -8  12       68.64       64.21      4.47 o 
   0  -8  12      320.63      340.07      8.58 o 
   1  -8  12      100.86       83.25      4.78 o 
   2  -8  12     1019.24     1062.51     48.67 o 
   3  -8  12      208.12      185.43      6.53 o 
   4  -8  12       14.62       15.05      4.75 o 
   5  -8  12       98.26      129.42     34.22 o 
   6  -8  12      111.49       95.67     31.88 o 
   7  -8  12       88.05       71.77     28.46 o 
  -8  -7  12        8.19        7.31      5.69 o 
  -7  -7  12        2.92        6.38      2.58 o 
  -6  -7  12        9.58       13.81      3.62 o 
  -5  -7  12      196.67      212.51     27.51 o 
  -4  -7  12        2.68        5.59      3.64 o 
  -3  -7  12      370.84      354.03     14.36 o 
  -2  -7  12      136.88      141.65      9.45 o 
  -1  -7  12     1082.25     1118.63     20.27 o 
   0  -7  12        2.35        4.64      2.55 o 
   1  -7  12      115.68      124.65      5.64 o 
   2  -7  12      269.48      261.93      6.21 o 
   3  -7  12        7.15        6.87      2.07 o 
   4  -7  12       10.92       10.14      3.22 o 
   5  -7  12        0.68        0.44      3.23 o 
   6  -7  12       21.30       19.22      8.29 o 
   7  -7  12       74.44       39.93     16.71 o 
  -8  -6  12       56.36       67.62     11.78 o 
  -7  -6  12       15.78       22.24      7.68 o 
  -6  -6  12       36.78       34.78      4.51 o 
  -5  -6  12       12.49       10.81      4.52 o 
  -4  -6  12      770.52      799.61     13.51 o 
  -3  -6  12      234.67      245.37      8.56 o 
  -2  -6  12      916.38      853.98     20.12 o 
  -1  -6  12        2.71        3.11      2.39 o 
   0  -6  12      334.89      325.09     23.42 o 
   1  -6  12     3199.02     3208.70     47.18 o 
   2  -6  12      169.10      160.61      8.09 o 
   3  -6  12      731.72      796.44     23.08 o 
   4  -6  12       72.07       90.46     17.43 o 
   5  -6  12        6.10        6.87      3.14 o 
   6  -6  12       62.14       80.80     25.49 o 
   7  -6  12      191.62      130.24     47.40 o 
  -9  -5  12       28.87       34.71     13.04 o 
  -8  -5  12        3.94        5.97      4.12 o 
  -7  -5  12        4.36        4.45      3.50 o 
  -6  -5  12       32.67       30.59      7.89 o 
  -5  -5  12      430.06      474.15     33.32 o 
  -4  -5  12       32.30       36.92      5.05 o 
  -3  -5  12      499.35      497.61     24.75 o 
  -2  -5  12       45.87       34.34      4.64 o 
  -1  -5  12      111.09       96.50      8.93 o 
   0  -5  12       73.57       64.06      5.72 o 
   1  -5  12       16.87       17.29      2.98 o 
   2  -5  12      560.57      514.13     28.36 o 
   3  -5  12      421.14      456.36     13.64 o 
   4  -5  12        0.45        3.70      3.11 o 
   5  -5  12       44.49       46.47      9.89 o 
   6  -5  12       11.43       10.81      5.15 o 
   7  -5  12       92.51       62.87     26.66 o 
  -9  -4  12       12.55       16.37      6.48 o 
  -8  -4  12      169.65      172.59     20.70 o 
  -7  -4  12       14.29       14.25      4.48 o 
  -6  -4  12       28.71       32.07      5.84 o 
  -5  -4  12       79.74       75.79     11.72 o 
  -4  -4  12     3179.43     3393.70     31.26 o 
  -3  -4  12     3718.94     3909.38     39.78 o 
  -2  -4  12      231.53      217.05     16.17 o 
  -1  -4  12      430.20      448.66     13.23 o 
   0  -4  12      814.49      825.92     15.51 o 
   1  -4  12       63.47       63.37      6.95 o 
   2  -4  12      760.12      750.02     29.69 o 
   3  -4  12        2.73        7.41      3.45 o 
   4  -4  12     1152.11     1223.09     43.53 o 
   5  -4  12        0.08       11.21      8.15 o 
   6  -4  12       20.24       18.90      4.36 o 
   7  -4  12       17.29       12.03      5.62 o 
  -9  -3  12       14.03       14.80      4.36 o 
  -8  -3  12      222.46      217.47     23.37 o 
  -7  -3  12      170.80      180.55     31.95 o 
  -6  -3  12       24.74       30.05      4.71 o 
  -5  -3  12        9.32       15.70      4.37 o 
  -4  -3  12      480.69      488.10     22.03 o 
  -3  -3  12        0.81        5.87      3.21 o 
  -2  -3  12      116.67      115.30     11.86 o 
  -1  -3  12     1426.10     1450.51     26.59 o 
   0  -3  12       50.47       44.06      5.54 o 
   1  -3  12      378.33      365.80     23.58 o 
   2  -3  12     1232.69     1276.89     45.93 o 
   3  -3  12      230.19      213.86     25.88 o 
   4  -3  12      224.52      236.17     29.05 o 
   5  -3  12        0.79        2.44      2.71 o 
   6  -3  12      127.12      104.34     15.19 o 
   7  -3  12        1.52        4.26      6.98 o 
  -9  -2  12      317.32      380.51     49.39 o 
  -8  -2  12       13.48       12.43      4.92 o 
  -7  -2  12       67.71       56.40      9.67 o 
  -6  -2  12      106.03      118.96      9.95 o 
  -5  -2  12        4.77        9.51      3.07 o 
  -4  -2  12      461.92      442.74     16.87 o 
  -3  -2  12      382.14      408.55     20.85 o 
  -2  -2  12      141.51      135.53      9.16 o 
  -1  -2  12      386.26      419.89     18.20 o 
   0  -2  12        5.19        5.23      3.18 o 
   1  -2  12      110.17      115.87     14.27 o 
   2  -2  12      141.36      171.65     24.78 o 
   3  -2  12      115.47      127.82     16.92 o 
   4  -2  12      679.77      697.60     43.02 o 
   5  -2  12       96.95      108.52     10.58 o 
   6  -2  12      127.09      103.17     22.67 o 
   7  -2  12       21.01       18.50      7.85 o 
  -9  -1  12      202.27      186.91     27.54 o 
  -8  -1  12       38.80       38.43      6.80 o 
  -7  -1  12        0.33        7.11      4.38 o 
  -6  -1  12      421.80      405.87     16.07 o 
  -5  -1  12      493.62      460.90     12.42 o 
  -4  -1  12       34.92       39.54      4.92 o 
  -3  -1  12       99.33      106.58      9.95 o 
  -2  -1  12      320.49      314.42     26.49 o 
  -1  -1  12      225.49      207.60      6.88 o 
   0  -1  12      249.79      286.56     15.42 o 
   1  -1  12        0.16        2.57      2.02 o 
   2  -1  12      214.94      242.81     13.14 o 
   3  -1  12      585.76      636.76     21.10 o 
   4  -1  12        5.25       10.55      3.89 o 
   5  -1  12        7.36        6.87      3.83 o 
   6  -1  12        0.31        5.81      3.84 o 
  -9   0  12      230.22      248.49     17.08 o 
  -8   0  12        1.25        7.09      8.80 o 
  -7   0  12        3.87        3.76      5.01 o 
  -6   0  12      285.17      280.84     10.95 o 
  -5   0  12      185.00      175.93     13.61 o 
  -4   0  12      937.45      942.07     23.58 o 
  -3   0  12     1211.86     1217.43     22.64 o 
  -2   0  12      432.54      418.66     13.71 o 
  -1   0  12      851.75      814.57     26.34 o 
   0   0  12      136.23      163.90     10.35 o 
   1   0  12      138.55      152.14     15.64 o 
   2   0  12       96.71      104.11      9.47 o 
   3   0  12      967.83     1022.98     29.43 o 
   4   0  12        0.06        4.51      5.51 o 
   5   0  12       15.58       15.92      4.59 o 
   6   0  12       48.59       43.22      9.80 o 
  -9   1  12       76.29       85.06     15.26 o 
  -8   1  12      617.20      657.28     26.84 o 
  -7   1  12      305.15      268.19     22.87 o 
  -6   1  12        0.08        0.01      1.68 o 
  -5   1  12       14.04       13.00      3.34 o 
  -4   1  12        4.74        4.53      2.20 o 
  -3   1  12     1530.24     1562.88     26.46 o 
  -2   1  12       17.70       21.17      3.29 o 
  -1   1  12       34.52       33.42      9.56 o 
   0   1  12     2120.56     2313.38     66.92 o 
   1   1  12      393.86      438.67     15.24 o 
   2   1  12       18.36       22.69      5.44 o 
   3   1  12       32.38       34.52      7.06 o 
   4   1  12      375.17      430.60     21.73 o 
   5   1  12       13.19       16.84      8.94 o 
   6   1  12        0.74        5.44      5.27 o 
  -9   2  12        9.91        9.39      4.53 o 
  -8   2  12       21.77       11.44      7.71 o 
  -7   2  12        7.62        5.67      5.30 o 
  -6   2  12      268.25      268.04     11.38 o 
  -5   2  12       27.96       31.27      6.51 o 
  -4   2  12      689.92      713.07     25.24 o 
  -3   2  12        0.13        3.07      3.04 o 
  -2   2  12       63.80       70.92      7.68 o 
  -1   2  12      159.81      142.08     11.45 o 
   0   2  12      924.08      864.20     22.99 o 
   1   2  12       15.13       30.01      8.73 o 
   2   2  12       21.26       32.47      9.06 o 
   3   2  12       20.65       14.16      4.71 o 
   4   2  12      296.40      302.55     35.27 o 
   5   2  12       25.97       22.55      7.32 o 
  -9   3  12        0.48        4.45      4.08 o 
  -8   3  12      267.33      285.06     50.09 o 
  -7   3  12      211.19      231.50     16.14 o 
  -6   3  12      524.30      490.93     17.30 o 
  -5   3  12       42.58       34.89      5.16 o 
  -4   3  12      330.91      325.21      9.52 o 
  -3   3  12      365.47      347.74      9.89 o 
  -2   3  12       42.22       50.20      7.36 o 
  -1   3  12      130.55      109.45     12.22 o 
   0   3  12      260.00      237.37     15.33 o 
   1   3  12      353.14      379.89     13.59 o 
   2   3  12        3.38        5.64      3.79 o 
   3   3  12      122.28      148.61     19.11 o 
   4   3  12      103.21       92.88     18.33 o 
   5   3  12       33.46       33.16      7.15 o 
  -9   4  12        1.92        3.61      3.57 o 
  -8   4  12       40.45       45.43      9.01 o 
  -7   4  12      142.32      166.01     23.26 o 
  -6   4  12      615.99      594.07     16.07 o 
  -5   4  12       12.70       12.77      3.31 o 
  -4   4  12       69.11       65.17      6.06 o 
  -3   4  12      223.45      232.24      8.22 o 
  -2   4  12      190.63      180.66     15.58 o 
  -1   4  12       95.41      108.05     14.26 o 
   0   4  12      129.02      102.92      9.85 o 
   1   4  12       26.82       33.47      5.41 o 
   2   4  12       48.06       57.23      8.60 o 
   3   4  12      144.53      167.19     13.55 o 
   4   4  12        3.13        7.00      3.69 o 
   5   4  12       41.03       40.79      9.23 o 
  -9   5  12        0.42        6.19      4.51 o 
  -8   5  12       54.11       61.22     14.66 o 
  -7   5  12       23.44       15.28      4.90 o 
  -6   5  12      435.20      456.15     15.76 o 
  -5   5  12      291.97      302.04     19.60 o 
  -4   5  12        3.50        6.44      2.99 o 
  -3   5  12      676.02      727.06     34.69 o 
  -2   5  12        1.08        5.25      2.01 o 
  -1   5  12      214.01      217.81     29.65 o 
   0   5  12       27.62       28.43      8.95 o 
   1   5  12       68.91       56.23     10.49 o 
   2   5  12        0.16        4.62      4.38 o 
   3   5  12      135.88      152.90     13.81 o 
   4   5  12       24.93       27.36      7.58 o 
  -9   6  12        2.75        4.29      4.22 o 
  -8   6  12       62.08       58.90     13.31 o 
  -7   6  12       12.40       13.22      6.55 o 
  -6   6  12        9.39        5.41      8.08 o 
  -5   6  12      149.43      148.71     19.79 o 
  -4   6  12      523.29      544.10     17.58 o 
  -3   6  12       22.52       22.94      5.12 o 
  -2   6  12       38.45       29.91      5.42 o 
  -1   6  12       94.74       89.89     11.61 o 
   0   6  12       32.88       30.13      7.68 o 
   1   6  12      350.30      383.84     39.17 o 
   2   6  12       19.18       17.11      5.83 o 
   3   6  12       65.82       65.83      9.38 o 
   4   6  12        3.97        8.52      5.88 o 
  -9   7  12       15.51        9.15      4.53 o 
  -8   7  12       30.06       20.86      5.34 o 
  -7   7  12        8.80        9.25      7.77 o 
  -6   7  12       40.10       37.32      6.61 o 
  -5   7  12      488.19      488.93     31.03 o 
  -4   7  12       37.00       33.35      8.15 o 
  -3   7  12       37.71       38.46      5.80 o 
  -2   7  12       48.91       60.75     11.34 o 
  -1   7  12       24.38       16.82      6.36 o 
   0   7  12      129.95      118.91     10.83 o 
   1   7  12        1.37        5.18      4.34 o 
   2   7  12       98.30       95.79     11.11 o 
   3   7  12        7.04        7.52      4.24 o 
  -8   8  12      182.55      207.23     24.72 o 
  -7   8  12      157.45      170.25     19.01 o 
  -6   8  12       36.27       22.95      5.21 o 
  -5   8  12       66.21       69.21      9.01 o 
  -4   8  12      104.75       93.85     11.34 o 
  -3   8  12      172.10      197.17     10.19 o 
  -2   8  12       64.86       71.00      7.88 o 
  -1   8  12        1.19        3.26      3.46 o 
   0   8  12       24.12       22.83      5.28 o 
   1   8  12      248.05      255.42     30.21 o 
   2   8  12       86.46      101.99     11.63 o 
  -8   9  12        6.77        2.76      4.60 o 
  -7   9  12       50.83       37.22     10.12 o 
  -6   9  12       38.67       46.87      9.38 o 
  -5   9  12       20.67       23.45      7.82 o 
  -4   9  12      137.38      129.13      7.32 o 
  -3   9  12      110.24       92.39     16.74 o 
  -2   9  12       52.49       55.20     10.78 o 
  -1   9  12        2.09        3.30      2.61 o 
   0   9  12        5.82        7.37      4.75 o 
   1   9  12       53.00       40.96      7.75 o 
   2   9  12       89.73       86.21     10.54 o 
  -7  10  12        2.74        7.36      3.96 o 
  -6  10  12       48.23       52.69     18.63 o 
  -5  10  12        0.76        3.82      2.82 o 
  -4  10  12        0.29        5.03      2.71 o 
  -3  10  12       61.16       70.88      9.14 o 
  -2  10  12       52.72       69.96     10.07 o 
  -1  10  12       68.73       79.26     10.17 o 
   0  10  12        0.87        3.41      3.42 o 
   1  10  12        0.01        3.92      3.08 o 
  -7  11  12       34.50       24.81     14.91 o 
  -6  11  12      101.62       88.53      7.98 o 
  -5  11  12        6.23        9.38      4.01 o 
  -4  11  12       88.41       78.74     16.60 o 
  -3  11  12       78.24       69.44      6.91 o 
  -2  11  12        0.07        3.31      3.56 o 
  -1  11  12       28.59       26.97      8.02 o 
   0  11  12        1.40        5.90      3.60 o 
  -5  12  12      208.81      160.95     28.91 o 
  -4  12  12       47.44       32.37      6.10 o 
  -3  12  12       26.17       13.67      5.33 o 
  -2  12  12       13.64       11.43      4.23 o 
  -1 -17  13       12.96        8.49      4.43 o 
   0 -17  13       16.95       12.07      5.80 o 
   1 -17  13       96.36       72.84     17.57 o 
   2 -17  13       15.89       13.41      4.75 o 
   3 -17  13      133.85      191.71     51.91 o 
  -2 -16  13       78.18       74.38      8.87 o 
  -1 -16  13       71.08       82.85     10.05 o 
   0 -16  13       20.27       22.03      9.18 o 
   1 -16  13       38.01       42.93      7.74 o 
   2 -16  13      151.86      186.35     13.76 o 
   3 -16  13        3.92        5.19      3.10 o 
   4 -16  13       45.78       50.47      9.81 o 
  -3 -15  13       98.57       99.49     13.62 o 
  -2 -15  13        0.38        5.37      3.75 o 
  -1 -15  13        0.49        9.49      6.38 o 
   0 -15  13      134.79      136.95     16.41 o 
   1 -15  13       19.50       26.25      7.45 o 
   2 -15  13      149.41      110.04     45.79 o 
   3 -15  13       66.57       49.19     13.84 o 
   4 -15  13        0.05        1.17      2.69 o 
   5 -15  13       40.34       32.47     12.76 o 
  -4 -14  13       18.69       16.26      5.25 o 
  -3 -14  13       24.49       22.73      5.64 o 
  -2 -14  13       25.54       33.18      6.75 o 
  -1 -14  13      139.96      142.62      9.30 o 
   0 -14  13       86.48       65.90      8.90 o 
   1 -14  13       40.85       48.17     14.51 o 
   2 -14  13       99.57      114.55     18.67 o 
   3 -14  13      519.60      534.18     34.34 o 
   4 -14  13        4.21        6.80      3.15 o 
   5 -14  13        2.57        8.03      4.80 o 
  -5 -13  13      124.73      131.50     13.32 o 
  -4 -13  13        5.19        5.90      3.36 o 
  -3 -13  13        5.03        6.22      3.05 o 
  -2 -13  13       24.27       37.67      7.69 o 
  -1 -13  13       28.71       19.68      5.00 o 
   0 -13  13       59.70       76.13     12.49 o 
   1 -13  13       58.64       65.23     15.06 o 
   2 -13  13        3.13        5.69      4.07 o 
   3 -13  13      563.63      674.78     21.79 o 
   4 -13  13      146.16      153.41     25.94 o 
   5 -13  13       32.71       22.35      9.69 o 
   6 -13  13       20.31       17.88      7.00 o 
  -6 -12  13        0.04        4.25      3.44 o 
  -5 -12  13       16.75       11.05      4.04 o 
  -4 -12  13       69.03       54.61      9.91 o 
  -3 -12  13      141.51      135.39     15.13 o 
  -2 -12  13       35.17       33.94      5.24 o 
  -1 -12  13        7.81        5.51      3.98 o 
   0 -12  13       34.87       31.59     11.90 o 
   1 -12  13      506.91      498.33     16.83 o 
   2 -12  13       53.21       50.71     13.15 o 
   3 -12  13       19.74       18.66      4.84 o 
   4 -12  13        2.56        3.91      2.86 o 
   5 -12  13      155.25      168.42     41.69 o 
   6 -12  13      164.32      144.12     23.95 o 
  -6 -11  13       28.75       26.91      5.44 o 
  -5 -11  13        5.97        7.60      3.63 o 
  -4 -11  13       42.54       37.37      5.42 o 
  -3 -11  13      405.79      409.35     13.76 o 
  -2 -11  13       27.25       34.70      7.60 o 
  -1 -11  13      442.33      398.82     11.68 o 
   0 -11  13      267.21      237.24     13.19 o 
   1 -11  13      234.07      238.99     13.97 o 
   2 -11  13        2.06        1.65      2.43 o 
   3 -11  13       11.07       13.33      4.60 o 
   4 -11  13      424.27      493.69     67.74 o 
   5 -11  13       25.14       28.86     10.18 o 
   6 -11  13       42.77       30.83     11.03 o 
  -7 -10  13      129.60      106.19     17.79 o 
  -6 -10  13       16.61       17.49      4.36 o 
  -5 -10  13       13.25       15.87      5.81 o 
  -4 -10  13       17.48       23.54      4.36 o 
  -3 -10  13      209.48      224.05      9.59 o 
  -2 -10  13       75.24       83.76     10.82 o 
  -1 -10  13        0.02        7.65      8.29 o 
   0 -10  13      212.75      199.19     11.03 o 
   1 -10  13      116.50      125.94     18.88 o 
   2 -10  13      173.45      186.22     21.97 o 
   3 -10  13       23.76       33.17      7.70 o 
   4 -10  13      333.97      364.55     17.53 o 
   5 -10  13        8.92       13.51      4.70 o 
   6 -10  13       54.89       50.26     15.00 o 
   7 -10  13        2.29        2.95      3.53 o 
  -7  -9  13       14.15        8.25      4.69 o 
  -6  -9  13      202.88      186.16     25.56 o 
  -5  -9  13       37.90       43.29      7.16 o 
  -4  -9  13        1.84        4.83      3.26 o 
  -3  -9  13      314.67      300.66     11.98 o 
  -2  -9  13       11.81       12.63      2.83 o 
  -1  -9  13        9.08        6.07      2.04 o 
   0  -9  13       41.85       37.68      6.76 o 
   1  -9  13        2.23        1.67      2.93 o 
   2  -9  13      163.15      172.23     13.07 o 
   4  -9  13        5.00        3.75      2.60 o 
   5  -9  13       45.33       46.77     14.56 o 
   6  -9  13      138.17      104.40     26.73 o 
   7  -9  13      100.48       63.41     25.40 o 
  -7  -8  13       89.76       81.13     19.69 o 
  -6  -8  13        4.38        5.73      2.96 o 
  -5  -8  13      510.17      537.50     14.19 o 
  -4  -8  13       82.71       92.31      8.87 o 
  -3  -8  13        7.95        7.86      3.37 o 
  -2  -8  13     1403.67     1458.59     39.65 o 
  -1  -8  13      474.91      467.37     15.82 o 
   0  -8  13        7.54        5.96      2.26 o 
   1  -8  13      301.55      274.39      8.58 o 
   2  -8  13       41.82       38.67      8.04 o 
   4  -8  13       62.32       77.53     17.77 o 
   5  -8  13       57.64       61.30     22.14 o 
   6  -8  13        5.17        3.28      5.52 o 
   7  -8  13      119.69      122.28     17.93 o 
  -8  -7  13       44.66       32.14     10.31 o 
  -7  -7  13       18.78       18.38      4.17 o 
  -6  -7  13        0.32        3.67      2.38 o 
  -5  -7  13        4.53        7.56      3.30 o 
  -4  -7  13      106.26      116.04      9.69 o 
  -3  -7  13      644.06      641.45     12.70 o 
  -2  -7  13        0.28        2.72      2.79 o 
  -1  -7  13        0.74        3.78      2.88 o 
   0  -7  13        7.73        8.71      2.20 o 
   1  -7  13      179.89      159.30      6.69 o 
   2  -7  13      668.08      604.81     20.79 o 
   3  -7  13       54.16       58.44      8.99 o 
   4  -7  13       47.23       59.69     15.78 o 
   5  -7  13       62.26       64.35     15.85 o 
   6  -7  13       30.81       23.15     11.38 o 
   7  -7  13       16.66        6.93      7.02 o 
  -8  -6  13      464.42      498.19     60.39 o 
  -7  -6  13        0.56        6.39      3.17 o 
  -6  -6  13       70.30       65.91      7.38 o 
  -5  -6  13      125.59      130.00     10.14 o 
  -4  -6  13        1.17        6.43      2.99 o 
  -3  -6  13     1103.33     1128.72     18.56 o 
  -2  -6  13      254.09      216.35      9.65 o 
  -1  -6  13      371.25      348.05     10.29 o 
   0  -6  13       47.42       64.23      7.99 o 
   1  -6  13      225.00      181.74      6.40 o 
   2  -6  13      116.17      111.93     15.01 o 
   3  -6  13      117.73      139.58     27.29 o 
   4  -6  13        2.12        8.89      2.98 o 
   5  -6  13        0.58       10.11      3.84 o 
   6  -6  13       22.32       22.40      8.54 o 
   7  -6  13        3.86        2.72      3.96 o 
  -8  -5  13       14.11       16.01      5.23 o 
  -7  -5  13      154.08      151.07     45.62 o 
  -6  -5  13       99.28      118.99     15.04 o 
  -5  -5  13        1.93        6.73      4.39 o 
  -4  -5  13      462.59      494.64     17.67 o 
  -3  -5  13        6.35       10.27      3.01 o 
  -2  -5  13      417.94      405.00     16.36 o 
  -1  -5  13       72.68       76.36      7.65 o 
   0  -5  13      139.15      139.55      8.57 o 
   1  -5  13        1.12        4.35      3.28 o 
   2  -5  13     1178.37     1162.15     18.31 o 
   3  -5  13       81.94       96.68     13.49 o 
   4  -5  13       58.88       52.61     13.21 o 
   5  -5  13      592.09      633.15     52.16 o 
   6  -5  13       87.72       82.91     24.62 o 
   7  -5  13        0.12        6.20      6.81 o 
  -9  -4  13        0.53        5.92      4.23 o 
  -8  -4  13       21.17       17.73      6.22 o 
  -7  -4  13      399.56      376.29     20.35 o 
  -6  -4  13       25.95       30.68      4.32 o 
  -5  -4  13      351.17      353.18     10.00 o 
  -4  -4  13       81.01       88.97      9.81 o 
  -3  -4  13     1861.36     1850.05     26.43 o 
  -2  -4  13      358.83      385.29     15.37 o 
  -1  -4  13        0.15        2.56      1.60 o 
   0  -4  13       68.93       63.86     12.16 o 
   1  -4  13      122.67      119.25     16.03 o 
   2  -4  13      257.01      271.57     17.10 o 
   3  -4  13       48.76       60.25     13.00 o 
   4  -4  13        0.00        2.53      2.25 o 
   5  -4  13       59.69       78.46     17.27 o 
   6  -4  13      207.60      237.00     38.20 o 
  -9  -3  13       76.34       63.10     15.86 o 
  -8  -3  13        4.61       15.76      5.82 o 
  -7  -3  13      187.78      167.46     16.36 o 
  -6  -3  13      138.90      135.93     14.15 o 
  -5  -3  13        3.15        5.10      2.65 o 
  -4  -3  13       55.48       53.03      6.78 o 
  -3  -3  13      859.20      899.99     17.98 o 
  -2  -3  13       14.54       16.31      2.82 o 
  -1  -3  13        0.73        2.05      1.01 o 
   0  -3  13       40.49       53.54      9.48 o 
   1  -3  13        4.32        6.15      3.76 o 
   2  -3  13      289.72      283.16     13.23 o 
   3  -3  13       42.72       51.95      7.89 o 
   4  -3  13       75.53       75.73     10.33 o 
   5  -3  13      225.85      268.91     17.42 o 
   6  -3  13       87.45       76.28     17.56 o 
  -9  -2  13       29.87       37.26      6.51 o 
  -8  -2  13        3.24        5.97      4.01 o 
  -7  -2  13        0.25        7.03      6.89 o 
  -6  -2  13      247.16      262.17     23.95 o 
  -5  -2  13        9.89        9.51      3.61 o 
  -4  -2  13        0.01        4.80      2.82 o 
  -3  -2  13       24.01       29.91      4.73 o 
  -2  -2  13       49.72       50.74      5.86 o 
  -1  -2  13      186.40      194.99     19.46 o 
   0  -2  13       12.41       14.08      5.97 o 
   1  -2  13       14.00       19.16      4.78 o 
   2  -2  13        2.49        6.33      3.46 o 
   3  -2  13      362.89      498.49     76.59 o 
   4  -2  13       55.84       64.66     10.94 o 
   5  -2  13       81.73       64.11     15.09 o 
   6  -2  13        3.44        3.32      3.18 o 
  -9  -1  13       10.42        4.31      8.15 o 
  -8  -1  13      159.17      159.03     20.65 o 
  -7  -1  13       98.36       91.62     14.74 o 
  -6  -1  13      244.29      261.03     21.67 o 
  -5  -1  13       18.77       22.55      3.70 o 
  -4  -1  13     1363.31     1405.43     21.92 o 
  -3  -1  13      779.54      788.48     21.53 o 
  -2  -1  13       37.50       28.93      4.70 o 
  -1  -1  13      690.22      667.12     26.91 o 
   0  -1  13      189.32      180.85     10.24 o 
   1  -1  13        0.56        4.86      3.13 o 
   2  -1  13       17.32       23.55      5.69 o 
   3  -1  13      659.28      747.24     17.84 o 
   4  -1  13      102.73      115.00     16.31 o 
   5  -1  13       43.46       47.08      8.74 o 
   6  -1  13       25.23       21.70     12.85 o 
  -9   0  13      136.54      124.95     23.11 o 
  -8   0  13      510.53      589.27     24.03 o 
  -7   0  13      308.66      338.01     21.27 o 
  -6   0  13        6.65        7.26      2.82 o 
  -5   0  13        5.89        5.80      3.19 o 
  -4   0  13       42.55       45.65      6.07 o 
  -3   0  13       45.34       42.10      6.35 o 
  -2   0  13       40.97       43.40      6.16 o 
  -1   0  13      312.68      274.79     24.10 o 
   0   0  13      139.92      150.25     19.87 o 
   1   0  13       26.64       24.84      6.10 o 
   2   0  13      359.20      388.91     28.77 o 
   3   0  13       19.25       25.00      9.09 o 
   4   0  13       24.43       20.69      6.56 o 
   5   0  13      249.21      205.24     41.98 o 
   6   0  13       65.86       46.17     12.79 o 
  -9   1  13       58.89       71.46     11.69 o 
  -8   1  13       21.33       10.60      5.07 o 
  -7   1  13      103.41       92.93     20.68 o 
  -6   1  13       49.17       45.10      6.87 o 
  -5   1  13      118.71      120.97     12.64 o 
  -4   1  13        0.49        4.42      2.76 o 
  -3   1  13      140.99      134.55      7.13 o 
  -2   1  13      997.39     1091.64     35.49 o 
  -1   1  13      115.24      118.07     13.68 o 
   0   1  13      551.50      512.47     16.69 o 
   1   1  13        6.68       11.73      4.63 o 
   2   1  13      209.96      232.99     22.65 o 
   3   1  13        7.20        7.64      4.92 o 
   4   1  13       10.22       13.25      5.69 o 
   5   1  13       46.99       41.14      8.10 o 
  -9   2  13        1.02        2.49      4.39 o 
  -8   2  13       36.29       25.58      6.79 o 
  -7   2  13      887.81      922.57     32.00 o 
  -6   2  13      419.21      417.73     18.38 o 
  -5   2  13        1.58        6.07      3.38 o 
  -4   2  13        8.63        8.60      4.33 o 
  -3   2  13      314.51      324.98     14.72 o 
  -2   2  13      182.17      191.92     25.30 o 
  -1   2  13       28.15       33.22     11.35 o 
   0   2  13       16.77       23.79      4.95 o 
   1   2  13      773.08      796.71     24.80 o 
   2   2  13       96.28       99.64     11.07 o 
   3   2  13      132.49      141.32     28.10 o 
   4   2  13      136.40      125.71     13.40 o 
   5   2  13        5.61        8.29      4.07 o 
  -9   3  13       48.47       46.84     17.53 o 
  -8   3  13       51.55       60.88      9.66 o 
  -7   3  13       26.19       29.02      6.72 o 
  -6   3  13      505.10      547.35     19.92 o 
  -5   3  13        0.11        3.63      2.24 o 
  -4   3  13      206.56      211.85     10.29 o 
  -3   3  13       17.29       16.48      3.40 o 
  -2   3  13      309.00      308.09      8.62 o 
  -1   3  13      107.41      121.49     21.25 o 
   0   3  13      224.45      211.40     14.64 o 
   1   3  13        3.61       12.50      7.68 o 
   2   3  13        3.97        5.48      3.35 o 
   3   3  13      326.57      361.25     18.69 o 
   4   3  13        8.67       15.40      5.94 o 
   5   3  13        1.27        4.78      3.24 o 
  -9   4  13       68.45       61.39     16.91 o 
  -8   4  13      232.21      227.74     15.32 o 
  -7   4  13       41.09       37.37      6.10 o 
  -6   4  13      259.05      258.93     13.98 o 
  -5   4  13       22.19       22.63      4.86 o 
  -4   4  13      141.25      149.25     10.30 o 
  -3   4  13      154.74      159.83     12.13 o 
  -2   4  13      115.63      117.86      7.91 o 
  -1   4  13       97.52      126.66     11.74 o 
   0   4  13      279.42      328.47     15.74 o 
   1   4  13        0.04        7.31      4.01 o 
   2   4  13        0.14        2.93      5.45 o 
   3   4  13        0.00        4.14      3.90 o 
   4   4  13      155.90      167.23     23.65 o 
  -9   5  13       23.04       26.04      7.31 o 
  -8   5  13       28.92       26.92      8.81 o 
  -7   5  13       54.32       55.85     11.56 o 
  -6   5  13       24.16       21.90      5.16 o 
  -5   5  13      186.38      177.44     24.32 o 
  -4   5  13      376.83      385.83     25.55 o 
  -3   5  13      404.50      392.31     12.68 o 
  -2   5  13        8.78        9.92      4.14 o 
  -1   5  13        2.73       11.40      5.59 o 
   0   5  13       76.38       57.23      7.66 o 
   1   5  13      102.12      101.30     15.70 o 
   2   5  13       49.10       59.11      7.90 o 
   3   5  13       48.44       51.19      7.83 o 
   4   5  13      165.53      144.87     31.62 o 
  -9   6  13       99.43       74.09     21.03 o 
  -8   6  13      225.45      184.47     32.37 o 
  -7   6  13      141.78      152.21     33.17 o 
  -6   6  13       79.66       68.56     13.81 o 
  -5   6  13       69.70       65.37      8.18 o 
  -4   6  13       75.34       77.79     11.22 o 
  -3   6  13       90.81       98.91     10.50 o 
  -2   6  13       72.26       84.02     13.31 o 
  -1   6  13       34.17       41.11     10.98 o 
   0   6  13      100.72      125.05     12.58 o 
   1   6  13        3.79       12.23      7.21 o 
   2   6  13       10.36       10.68      6.45 o 
   3   6  13       58.34       65.49      8.45 o 
  -8   7  13       64.93       61.21      7.21 o 
  -7   7  13      264.19      286.60     17.40 o 
  -6   7  13        0.02        6.64      4.32 o 
  -5   7  13      266.88      278.23     13.80 o 
  -4   7  13       48.16       39.49      4.11 o 
  -3   7  13      167.92      184.89     15.04 o 
  -2   7  13       77.49       83.51     11.56 o 
  -1   7  13      111.45      111.69     12.18 o 
   0   7  13        9.23        5.91      3.39 o 
   1   7  13      116.44      126.05     11.02 o 
   2   7  13      115.98      122.23     11.71 o 
  -8   8  13       21.23       17.14      7.30 o 
  -7   8  13        0.40        1.75      3.77 o 
  -6   8  13       52.46       50.84     13.97 o 
  -5   8  13       22.81       19.16      4.72 o 
  -4   8  13       89.66       80.73      7.95 o 
  -3   8  13        1.34        4.46      4.02 o 
  -2   8  13       35.43       39.83      5.81 o 
  -1   8  13       23.52       25.16      5.81 o 
   0   8  13        7.60        6.08      4.05 o 
   1   8  13       95.69       86.68     17.58 o 
   2   8  13       43.08       37.93      8.41 o 
  -7   9  13       10.26        7.23      5.71 o 
  -6   9  13      288.41      274.69     16.45 o 
  -5   9  13       21.41       15.10      3.39 o 
  -4   9  13       13.52       13.93      5.06 o 
  -3   9  13       77.33       71.97     14.55 o 
  -2   9  13       44.09       50.28      9.52 o 
  -1   9  13        0.27        5.74      4.56 o 
   0   9  13       56.55       57.97      9.00 o 
   1   9  13       25.11       27.88      8.97 o 
  -7  10  13        3.49        4.73      3.36 o 
  -6  10  13       42.70       27.85      7.32 o 
  -5  10  13       83.40       83.40     20.20 o 
  -4  10  13        0.31        4.14      3.63 o 
  -3  10  13       39.20       35.32      6.62 o 
  -2  10  13       26.01       17.68      5.36 o 
  -1  10  13       23.08       22.33      5.59 o 
   0  10  13       38.96       26.91      7.19 o 
  -5  11  13      104.88      106.13     12.80 o 
  -4  11  13       42.16       41.73     10.07 o 
  -3  11  13       49.79       49.35      6.46 o 
  -2  11  13       76.91       56.56     13.45 o 
   0 -17  14       13.44        8.72      6.21 o 
   1 -17  14       45.84       52.61      6.40 o 
   2 -17  14      236.14      233.07     18.56 o 
  -2 -16  14      223.67      226.33     19.15 o 
  -1 -16  14        0.03        7.32      4.42 o 
   0 -16  14        0.24        3.54      3.37 o 
   1 -16  14       29.53       27.31     10.02 o 
   2 -16  14        0.64        5.57      6.46 o 
   3 -16  14       45.22       39.63      8.95 o 
   4 -16  14       51.41       52.69     12.87 o 
  -3 -15  14       32.82       29.74      6.30 o 
  -2 -15  14        0.64        7.25      4.67 o 
  -1 -15  14      189.99      230.08     18.98 o 
   0 -15  14      424.16      437.29     17.54 o 
   1 -15  14        0.09        5.24      3.75 o 
   2 -15  14      222.28      195.71     24.95 o 
   3 -15  14       52.77       41.21     11.86 o 
   4 -15  14        2.51        4.38      4.14 o 
  -4 -14  14       16.42       14.54      6.41 o 
  -3 -14  14        5.79       10.52      4.53 o 
  -2 -14  14       86.62       83.68      9.81 o 
  -1 -14  14       45.14       32.32      6.66 o 
   0 -14  14      314.55      346.56     30.16 o 
   1 -14  14        7.95        6.59      2.88 o 
   2 -14  14        1.77        4.87      2.67 o 
   3 -14  14      275.35      343.13     36.73 o 
   4 -14  14      224.73      200.02     47.87 o 
   5 -14  14      227.46      202.73     45.67 o 
  -5 -13  14       25.35        9.67      4.48 o 
  -4 -13  14        0.13        4.39      2.39 o 
  -3 -13  14       36.45       56.78      7.29 o 
  -2 -13  14       36.01       45.33     16.58 o 
  -1 -13  14       11.95       15.21      3.82 o 
   0 -13  14       11.49        7.49      6.23 o 
   1 -13  14       94.51       93.03     21.37 o 
   2 -13  14        1.79       10.74      7.65 o 
   3 -13  14      116.57      138.78     30.08 o 
   4 -13  14      110.55      103.60     26.83 o 
   5 -13  14      185.10      147.05     41.76 o 
  -5 -12  14       11.61       14.37      5.14 o 
  -4 -12  14      257.01      290.42     29.71 o 
  -3 -12  14        3.39        8.32      3.08 o 
  -2 -12  14        6.24        9.69      5.62 o 
  -1 -12  14        0.13        4.63      3.62 o 
   0 -12  14      110.45       99.27      9.08 o 
   1 -12  14      261.59      255.33     19.79 o 
   2 -12  14      495.06      533.78     18.04 o 
   3 -12  14        1.38        7.12      4.73 o 
   4 -12  14       31.75       31.39     12.20 o 
   5 -12  14      122.13      118.30     24.55 o 
   6 -12  14      112.98      105.19     24.77 o 
  -6 -11  14       93.44       66.34     11.46 o 
  -5 -11  14        6.67        4.47      3.26 o 
  -4 -11  14      361.80      403.36     18.15 o 
  -3 -11  14       44.80       58.91      6.98 o 
  -2 -11  14      164.74      168.51      9.27 o 
  -1 -11  14       99.59       94.48      7.68 o 
   0 -11  14      172.83      170.90     20.58 o 
   1 -11  14      173.45      149.39     18.76 o 
   2 -11  14      587.61      654.62     18.04 o 
   3 -11  14       52.71       34.83     11.59 o 
   4 -11  14       17.83       12.15      6.37 o 
   5 -11  14      309.43      311.72     35.44 o 
   6 -11  14      142.87      106.15     26.87 o 
  -6 -10  14      146.84      133.20     20.69 o 
  -5 -10  14      235.84      217.26     20.32 o 
  -4 -10  14       56.16       53.08      7.19 o 
  -3 -10  14       21.09       17.66      3.13 o 
  -2 -10  14      343.79      358.83     15.60 o 
  -1 -10  14      253.68      232.33      8.85 o 
   0 -10  14      130.43      114.82      5.38 o 
   1 -10  14        3.60        6.04      3.18 o 
   2 -10  14      535.64      565.69     73.08 o 
   3 -10  14      154.82      209.01     35.35 o 
   4 -10  14      143.61      143.42     22.73 o 
   6 -10  14       18.34       12.05      4.54 o 
  -7  -9  14      176.83      132.19     35.31 o 
  -6  -9  14        0.08        4.10      3.39 o 
  -5  -9  14        0.39        8.59      3.68 o 
  -4  -9  14      221.41      241.86     13.96 o 
  -3  -9  14      192.50      185.88      9.08 o 
  -2  -9  14      231.63      225.86      8.56 o 
  -1  -9  14      159.49      163.73      9.02 o 
   0  -9  14       53.17       45.64      4.52 o 
   1  -9  14       81.04       77.19      5.08 o 
   2  -9  14      261.66      261.25     51.15 o 
   4  -9  14       49.53       53.93     16.88 o 
   5  -9  14       29.70       26.33     11.38 o 
   6  -9  14       37.09       28.84     10.02 o 
  -7  -8  14      229.91      199.21     32.17 o 
  -6  -8  14        4.60        8.06      4.51 o 
  -5  -8  14      167.23      163.72      9.07 o 
  -4  -8  14      126.39      115.04      8.92 o 
  -3  -8  14      323.27      290.54     13.56 o 
  -2  -8  14       74.90       70.39      7.85 o 
  -1  -8  14       47.58       56.14      8.24 o 
   0  -8  14        2.30        3.95      2.05 o 
   1  -8  14      204.16      189.84      5.82 o 
   2  -8  14        3.92        5.29      3.46 o 
   4  -8  14        7.84       20.72      7.72 o 
   5  -8  14      103.02       93.12     28.77 o 
   6  -8  14        3.18        4.31      6.53 o 
  -7  -7  14        0.40        4.26      5.08 o 
  -6  -7  14      168.24      168.85     16.94 o 
  -5  -7  14       73.40       81.37     10.06 o 
  -4  -7  14      292.48      332.05     17.88 o 
  -3  -7  14      522.45      553.69     16.36 o 
  -2  -7  14      171.13      175.68     16.28 o 
  -1  -7  14      230.33      223.11      7.86 o 
   0  -7  14     1321.27     1289.44     15.67 o 
   1  -7  14      460.57      479.74     69.08 o 
   2  -7  14       41.35       43.92      7.79 o 
   3  -7  14       10.22       15.94      7.54 o 
   4  -7  14      133.72      123.05     26.71 o 
   5  -7  14      154.77      168.58     28.60 o 
   6  -7  14        0.35        5.57      3.79 o 
  -8  -6  14      116.30      119.79     20.83 o 
  -7  -6  14       15.60       17.36      8.47 o 
  -6  -6  14       34.34       34.65      6.15 o 
  -5  -6  14      190.43      207.60     25.62 o 
  -4  -6  14       34.19       42.06      7.71 o 
  -3  -6  14      847.39      832.94     20.68 o 
  -2  -6  14      856.86      871.00     15.57 o 
  -1  -6  14       54.20       53.30      7.56 o 
   0  -6  14       83.31       67.46      7.63 o 
   1  -6  14      143.02      153.39     19.51 o 
   2  -6  14      222.70      233.35     32.75 o 
   3  -6  14        0.28        2.36      2.60 o 
   4  -6  14      380.34      430.07     45.34 o 
   5  -6  14       67.22       67.02     20.93 o 
   6  -6  14      192.99      204.02     32.42 o 
  -8  -5  14       66.60       62.94     16.99 o 
  -7  -5  14        0.56        5.68      3.84 o 
  -6  -5  14      170.70      191.38     12.21 o 
  -5  -5  14       79.56       83.89      7.82 o 
  -4  -5  14       20.41       17.69      3.46 o 
  -3  -5  14        4.50        5.90      2.38 o 
  -2  -5  14      965.97      957.06     17.89 o 
  -1  -5  14      342.20      338.49     11.63 o 
   0  -5  14       71.17       66.91     10.65 o 
   1  -5  14      121.90      102.56     20.23 o 
   2  -5  14      224.49      212.07     13.66 o 
   3  -5  14      162.65      176.96     31.25 o 
   4  -5  14       37.28       39.28     10.80 o 
   5  -5  14      232.49      273.40     41.57 o 
   6  -5  14        7.58        2.27      4.94 o 
  -8  -4  14        5.85       17.95      5.52 o 
  -7  -4  14       65.83       69.77      9.17 o 
  -6  -4  14        1.87        7.24      5.44 o 
  -5  -4  14      142.41      144.40     14.33 o 
  -4  -4  14      116.79      127.52     15.43 o 
  -3  -4  14       97.25       81.03      9.33 o 
  -2  -4  14     2945.49     2991.46     36.79 o 
  -1  -4  14      157.39      148.58      6.80 o 
   0  -4  14       17.00       22.94      5.21 o 
   1  -4  14        0.21        4.16      2.51 o 
   2  -4  14       20.38       28.07      5.05 o 
   3  -4  14      150.20      136.85     24.45 o 
   4  -4  14       86.46       96.46     31.20 o 
   5  -4  14       35.87       27.26      6.54 o 
   6  -4  14      162.19      179.63     15.78 o 
  -8  -3  14       21.50       26.80      6.61 o 
  -7  -3  14        3.51       11.78      5.49 o 
  -6  -3  14      242.53      229.19     11.06 o 
  -5  -3  14      214.87      242.38     26.11 o 
  -4  -3  14      200.62      191.91     14.72 o 
  -3  -3  14      845.13      881.85     16.35 o 
  -2  -3  14     1765.39     1775.94     46.41 o 
  -1  -3  14     1837.01     1822.16     32.99 o 
   0  -3  14      546.68      572.45     13.83 o 
   1  -3  14      289.20      289.84     10.58 o 
   2  -3  14       44.53       41.43      7.74 o 
   3  -3  14      109.58      103.07     20.93 o 
   4  -3  14       33.27       33.14      7.60 o 
   5  -3  14        0.39        4.82      3.49 o 
   6  -3  14       28.08       14.79      6.55 o 
  -9  -2  14      125.72       99.06     38.27 o 
  -8  -2  14      115.76      102.40     18.14 o 
  -7  -2  14        7.26        5.04      3.91 o 
  -6  -2  14      199.44      198.57     10.14 o 
  -5  -2  14      141.88      149.69      7.95 o 
  -4  -2  14        9.75       12.62      3.32 o 
  -3  -2  14     1354.33     1367.82     20.37 o 
  -2  -2  14       26.59       17.66      3.52 o 
  -1  -2  14      116.94      115.69     13.69 o 
   0  -2  14      470.34      458.42     23.61 o 
   1  -2  14      148.27      145.12     21.40 o 
   2  -2  14       22.23       16.97      4.31 o 
   3  -2  14       34.48       35.86      7.37 o 
   4  -2  14      154.16      151.06     23.36 o 
   5  -2  14      115.81      139.46     16.13 o 
   6  -2  14        0.90        2.21      2.93 o 
  -9  -1  14        0.52        2.25      2.99 o 
  -8  -1  14      186.43      168.46     22.09 o 
  -7  -1  14      118.39      127.26     12.76 o 
  -6  -1  14       45.30       38.71      7.05 o 
  -5  -1  14        6.72       11.82      2.83 o 
  -4  -1  14       31.07       35.02      6.20 o 
  -3  -1  14      867.37      891.09     15.17 o 
  -2  -1  14       95.17       95.43     11.78 o 
  -1  -1  14      189.47      174.59     10.98 o 
   0  -1  14      208.11      216.70     24.71 o 
   1  -1  14       28.46       30.98      4.88 o 
   2  -1  14      264.09      286.94     31.29 o 
   3  -1  14        6.38       14.93      5.03 o 
   4  -1  14        0.59        4.95      3.58 o 
   5  -1  14        6.07        6.48      4.69 o 
  -9   0  14        0.58        5.03      2.80 o 
  -8   0  14       16.00       18.27      6.09 o 
  -7   0  14      194.13      203.29     22.49 o 
  -6   0  14        0.43        2.68      1.63 o 
  -5   0  14      122.67      116.37     10.62 o 
  -4   0  14      427.73      444.09     15.72 o 
  -3   0  14     1288.88     1296.88     25.12 o 
  -2   0  14       68.24       56.75     20.08 o 
  -1   0  14      259.58      268.66     14.10 o 
   0   0  14       19.99       15.33      9.89 o 
   1   0  14      347.84      365.15     27.62 o 
   2   0  14      139.26      156.71     21.24 o 
   3   0  14       17.63       21.42      5.92 o 
   4   0  14       34.23       20.26      6.38 o 
   5   0  14       33.78       25.97      7.31 o 
  -9   1  14       43.59       44.37     10.30 o 
  -8   1  14        0.53        5.94      4.46 o 
  -7   1  14       90.61       98.87     12.49 o 
  -6   1  14      399.01      425.00     15.89 o 
  -5   1  14      201.75      190.58     14.52 o 
  -4   1  14       84.43       80.42      9.76 o 
  -3   1  14      352.61      348.56     12.10 o 
  -2   1  14     1659.99     1842.00     30.01 o 
  -1   1  14       70.26       63.74     13.58 o 
   0   1  14       59.11       56.95      9.04 o 
   1   1  14        2.68        6.63      4.60 o 
   2   1  14       51.90       49.89      8.62 o 
   3   1  14      545.79      586.63     24.74 o 
   4   1  14      192.03      179.28     29.56 o 
   5   1  14        1.36        1.16      3.18 o 
  -9   2  14      141.42       96.40     26.20 o 
  -8   2  14       74.75       92.84     26.16 o 
  -7   2  14        8.03        8.84      3.63 o 
  -6   2  14       66.29       58.87      8.88 o 
  -5   2  14      433.82      436.02     10.59 o 
  -4   2  14       44.45       54.71      7.61 o 
  -3   2  14       35.54       36.97      6.70 o 
  -2   2  14      286.93      288.12     33.18 o 
  -1   2  14      396.91      420.45     20.13 o 
   0   2  14       35.69       44.73      5.97 o 
   1   2  14       26.84       17.95      7.56 o 
   2   2  14        7.88        6.80      3.53 o 
   3   2  14      168.50      176.01     20.70 o 
   4   2  14       44.62       63.41     10.58 o 
  -9   3  14       45.47       39.35     21.54 o 
  -8   3  14      140.89      148.56     26.28 o 
  -7   3  14       49.01       40.34     10.38 o 
  -6   3  14       86.58       98.12     12.79 o 
  -5   3  14      158.97      156.52     22.37 o 
  -4   3  14       10.60        8.48      4.96 o 
  -3   3  14      150.17      160.58     22.27 o 
  -2   3  14       75.22       70.70     12.82 o 
  -1   3  14      211.51      219.69     21.38 o 
   0   3  14       85.06      101.41      8.97 o 
   1   3  14       31.26       37.64      8.20 o 
   2   3  14       43.20       55.73      7.97 o 
   3   3  14        4.47        8.99      3.48 o 
   4   3  14       90.39       92.89     18.85 o 
  -8   4  14      109.77      106.11     13.26 o 
  -7   4  14        6.38        5.39      4.78 o 
  -6   4  14       59.02       63.92     12.73 o 
  -5   4  14      300.28      299.26     17.18 o 
  -4   4  14      108.36      114.16      7.94 o 
  -3   4  14      649.34      664.89     28.25 o 
  -2   4  14        8.70        6.12      3.88 o 
  -1   4  14       98.18       97.32     10.52 o 
   0   4  14       13.25       17.98      4.85 o 
   1   4  14       24.57       32.26     11.42 o 
   2   4  14       44.34       59.36     11.00 o 
   3   4  14        5.38        8.15      5.01 o 
  -8   5  14       61.99       49.26     15.67 o 
  -7   5  14      962.05     1050.92     22.35 o 
  -6   5  14       24.56       30.03     11.49 o 
  -5   5  14       38.47       33.35      6.36 o 
  -4   5  14       13.53       18.39      5.40 o 
  -3   5  14      579.94      618.61     23.90 o 
  -2   5  14      112.27      127.66     10.50 o 
  -1   5  14        8.29        9.34      5.62 o 
   0   5  14        8.14        7.91      4.14 o 
   1   5  14      166.35      168.01     30.28 o 
   2   5  14       37.83       37.62      9.36 o 
   3   5  14       13.92        7.52      3.80 o 
  -8   6  14        9.18        8.66      6.20 o 
  -7   6  14       41.53       36.91     17.93 o 
  -6   6  14      405.09      388.85     19.95 o 
  -5   6  14        4.35        6.89      3.65 o 
  -4   6  14      142.03      128.45     19.40 o 
  -3   6  14       92.13       91.01     13.78 o 
  -2   6  14      771.30      869.30     27.48 o 
  -1   6  14       85.44      101.30     10.62 o 
   0   6  14       25.22       28.68     13.33 o 
   1   6  14       10.28       20.08      7.63 o 
   2   6  14       12.92       15.43      5.08 o 
  -8   7  14       12.88        9.04      3.72 o 
  -7   7  14       73.56       63.85      8.94 o 
  -6   7  14       10.87        6.84      2.89 o 
  -5   7  14       38.55       34.66      6.80 o 
  -4   7  14       13.21       21.16      4.37 o 
  -3   7  14        8.49       12.87      5.27 o 
  -2   7  14       40.38       26.70      6.24 o 
  -1   7  14       40.93       36.08      9.45 o 
   0   7  14       19.95       19.97      8.94 o 
   1   7  14        0.95        6.58      4.60 o 
  -7   8  14       11.12       18.02      8.99 o 
  -6   8  14      103.19       92.72     29.33 o 
  -5   8  14       40.82       32.72      6.19 o 
  -4   8  14       14.44       16.33      3.95 o 
  -3   8  14      273.38      263.32     25.90 o 
  -2   8  14       62.33       60.02      6.61 o 
  -1   8  14      124.48      138.20     18.27 o 
   0   8  14        0.19        3.55      3.07 o 
   1   8  14        1.08        2.65      5.27 o 
  -6   9  14       23.77       17.98      7.07 o 
  -5   9  14      134.81      146.18     23.76 o 
  -4   9  14       48.78       50.28     19.38 o 
  -3   9  14       99.16       74.95     14.88 o 
  -2   9  14       43.00       48.48     13.94 o 
  -1   9  14      124.78      102.89     23.66 o 
   0   9  14       98.28       90.35     30.78 o 
  -5  10  14       18.47       13.86      6.32 o 
  -4  10  14       54.56       29.60      6.02 o 
  -3  10  14       10.95       26.00      5.95 o 
  -2  10  14      191.55      197.16     33.96 o 
  -1 -16  15       67.25       65.54     10.23 o 
   0 -16  15      343.05      365.73     20.43 o 
   1 -16  15       12.99       11.53      4.01 o 
  -2 -15  15       40.02       37.31     10.28 o 
  -1 -15  15       53.44       69.92      7.61 o 
   0 -15  15       88.92      120.65     13.23 o 
   1 -15  15      246.41      288.26     37.24 o 
   2 -15  15       52.72       59.48     14.11 o 
   3 -15  15       43.81       59.06     13.55 o 
  -3 -14  15       16.08       20.55      7.39 o 
  -2 -14  15        4.91        9.64      5.11 o 
  -1 -14  15        6.17        8.56      4.75 o 
   0 -14  15        3.55        6.54      3.76 o 
   1 -14  15       49.74       40.48     11.17 o 
   2 -14  15       57.80       52.76     15.78 o 
   3 -14  15       42.59       39.21     13.55 o 
   4 -14  15      117.17      130.54     34.29 o 
  -4 -13  15       21.62       21.45      7.17 o 
  -3 -13  15      194.14      178.78     34.21 o 
  -2 -13  15       50.67       47.36      7.99 o 
  -1 -13  15        9.51        5.46      5.38 o 
   0 -13  15        0.59        5.39      3.95 o 
   1 -13  15      358.11      375.05     16.36 o 
   2 -13  15        0.01        9.50      6.46 o 
   3 -13  15       56.91       60.46     17.42 o 
   4 -13  15      212.08      227.34     40.78 o 
   5 -13  15       10.33       11.49      6.76 o 
  -5 -12  15       22.88       20.43      4.61 o 
  -4 -12  15        0.05        3.40      2.97 o 
  -3 -12  15      160.61      174.36     15.91 o 
  -2 -12  15       39.67       44.34     10.39 o 
  -1 -12  15       18.25       10.73      3.65 o 
   0 -12  15       41.23       57.43      6.68 o 
   1 -12  15        8.00       16.45      4.37 o 
   2 -12  15      320.70      313.97     52.50 o 
   3 -12  15      202.80      216.43     30.97 o 
   4 -12  15       92.48       91.01     27.08 o 
   5 -12  15       65.19       52.43     19.33 o 
  -5 -11  15      245.78      249.22     18.97 o 
  -4 -11  15       58.52       62.00      8.42 o 
  -3 -11  15       48.71       41.32      5.91 o 
  -2 -11  15       10.65        7.41      3.65 o 
  -1 -11  15      385.24      359.86     33.48 o 
   0 -11  15      123.42      101.50      8.01 o 
   1 -11  15       19.73       35.04     11.05 o 
   2 -11  15        5.09        7.77      5.31 o 
   3 -11  15      717.59      823.37     27.88 o 
   4 -11  15      237.87      257.46     40.45 o 
   5 -11  15       51.91       37.73     14.89 o 
  -6 -10  15        0.71        3.46      2.63 o 
  -5 -10  15        0.36        8.42      3.85 o 
  -4 -10  15      228.95      240.14     12.14 o 
  -3 -10  15      184.79      196.64      8.40 o 
  -2 -10  15        0.26        2.83      2.45 o 
  -1 -10  15        8.47        5.36      4.41 o 
   0 -10  15       96.97      113.96      8.72 o 
   1 -10  15        8.58       12.59      6.37 o 
   2 -10  15       62.93       73.10     20.34 o 
   3 -10  15       42.42       34.60     12.66 o 
   4 -10  15       14.20       26.26      7.63 o 
   5 -10  15        3.83        6.84      6.95 o 
  -6  -9  15        4.02        7.77      3.90 o 
  -5  -9  15      374.73      382.08     13.79 o 
  -4  -9  15       76.99       78.02     12.69 o 
  -3  -9  15       62.17       56.34      6.00 o 
  -2  -9  15       13.82       21.66      4.42 o 
  -1  -9  15      118.94      108.63     13.55 o 
   0  -9  15      358.52      358.40     11.57 o 
   1  -9  15       12.32       15.87      5.29 o 
   2  -9  15       97.96       95.48     17.44 o 
   4  -9  15      869.49     1007.21     31.06 o 
   5  -9  15      142.31      119.29     43.77 o 
  -7  -8  15        3.52       10.14      4.11 o 
  -6  -8  15      113.74       99.48     13.26 o 
  -5  -8  15       30.04       32.35      5.42 o 
  -4  -8  15       76.71       82.78     12.14 o 
  -3  -8  15      272.37      300.70     13.21 o 
  -2  -8  15        3.90        6.11      2.77 o 
  -1  -8  15      350.25      364.93     17.96 o 
   0  -8  15       10.54        6.14      3.52 o 
   1  -8  15        2.80        3.24      2.62 o 
   2  -8  15      556.39      609.37     68.09 o 
   3  -8  15       34.95       31.53     11.42 o 
   4  -8  15      291.47      328.22     17.93 o 
   5  -8  15       64.53       60.70     18.35 o 
   6  -8  15       35.10       21.65      8.87 o 
  -7  -7  15       84.53       75.12     13.76 o 
  -6  -7  15       17.17       29.73      4.37 o 
  -5  -7  15       58.75       57.99      8.19 o 
  -4  -7  15       23.38       44.96      5.59 o 
  -3  -7  15      818.59      834.64     15.17 o 
  -2  -7  15      341.26      336.55     10.99 o 
  -1  -7  15      182.67      174.40     11.76 o 
   0  -7  15      114.81      103.69     14.92 o 
   1  -7  15        7.90        6.51      2.36 o 
   2  -7  15       54.40       65.16     12.23 o 
   3  -7  15       20.49       14.49      7.14 o 
   4  -7  15        8.11       15.94      5.81 o 
   5  -7  15      287.29      332.08     47.78 o 
   6  -7  15       54.16       70.43     11.84 o 
  -7  -6  15      143.00      171.87     14.68 o 
  -6  -6  15      148.14      126.30     12.30 o 
  -5  -6  15        4.95        4.74      2.57 o 
  -4  -6  15        3.18        3.80      2.44 o 
  -3  -6  15       62.22       66.50      8.85 o 
  -2  -6  15      158.69      164.96     16.77 o 
  -1  -6  15       61.31       51.06      8.78 o 
   0  -6  15       24.20       24.40      6.16 o 
   1  -6  15       38.84       32.70      7.17 o 
   2  -6  15      133.35      130.24     22.86 o 
   3  -6  15      197.74      209.76     46.23 o 
   4  -6  15       54.73       52.88     18.61 o 
  -8  -5  15      116.80      125.98     21.32 o 
  -7  -5  15      442.84      530.61     17.00 o 
  -6  -5  15      165.63      188.19     14.25 o 
  -5  -5  15        2.80        4.83      2.33 o 
  -4  -5  15       46.76       41.75      5.86 o 
  -3  -5  15       14.35       23.29      3.94 o 
  -2  -5  15       42.47       42.13      5.89 o 
  -1  -5  15      621.23      639.63     30.96 o 
   0  -5  15      145.08      141.31      8.78 o 
   1  -5  15        0.14        2.10      4.01 o 
   2  -5  15        6.37       15.54      3.45 o 
   3  -5  15      428.10      411.87     19.39 o 
   4  -5  15       35.35       27.78     13.01 o 
   5  -5  15        0.03        4.03      4.31 o 
  -8  -4  15      172.85      174.00     21.52 o 
  -7  -4  15       42.62       41.94      8.31 o 
  -6  -4  15      158.61      141.15     15.55 o 
  -5  -4  15      267.41      278.11     31.20 o 
  -4  -4  15      687.53      688.04     23.26 o 
  -3  -4  15        1.98        2.29      2.12 o 
  -2  -4  15        7.00       10.48      2.26 o 
  -1  -4  15      161.25      166.50     25.65 o 
   0  -4  15      482.54      529.24     18.20 o 
   1  -4  15        1.95        4.75      4.18 o 
   2  -4  15       70.37       60.25     14.59 o 
   3  -4  15      191.85      188.31     31.90 o 
   4  -4  15      336.47      340.02     47.95 o 
   5  -4  15       63.37       53.72     19.59 o 
  -8  -3  15      427.95      437.72     34.63 o 
  -7  -3  15       16.25       10.91      3.31 o 
  -6  -3  15       61.99       66.19     12.08 o 
  -5  -3  15      101.91       89.08     14.12 o 
  -4  -3  15       46.15       42.83      6.24 o 
  -3  -3  15       32.19       33.56      5.67 o 
  -2  -3  15      758.16      695.61     41.08 o 
  -1  -3  15       83.66       77.32     10.56 o 
   0  -3  15       58.72       58.81      9.02 o 
   1  -3  15      204.05      188.97     22.80 o 
   2  -3  15       53.38       47.50     10.06 o 
   3  -3  15      423.40      483.17     46.16 o 
   4  -3  15        2.88        2.04      5.66 o 
   5  -3  15       40.91       36.02     13.81 o 
  -8  -2  15      318.54      324.49     36.39 o 
  -7  -2  15        7.27        9.38      4.18 o 
  -6  -2  15      191.17      209.35     18.30 o 
  -5  -2  15      194.11      201.81     24.04 o 
  -4  -2  15       66.58       66.18     11.12 o 
  -3  -2  15      390.82      416.00     10.55 o 
  -2  -2  15       55.44       55.14     10.26 o 
  -1  -2  15        4.04       10.02      5.39 o 
   0  -2  15      220.85      209.54     23.16 o 
   1  -2  15       30.41       24.67      4.49 o 
   2  -2  15      297.60      270.94     17.11 o 
   3  -2  15       19.17       25.66      6.76 o 
   4  -2  15        6.58        4.64      2.77 o 
   5  -2  15       10.71       13.11      5.10 o 
  -8  -1  15       85.52       68.42     10.90 o 
  -7  -1  15      199.43      222.79     22.79 o 
  -6  -1  15       71.05       63.05      9.69 o 
  -5  -1  15        4.63        7.66      3.87 o 
  -4  -1  15       58.72       53.51     10.02 o 
  -3  -1  15       15.63       19.44      6.82 o 
  -2  -1  15      500.30      504.70     20.73 o 
  -1  -1  15       14.30       11.47      3.92 o 
   0  -1  15        1.52        5.56      2.61 o 
   1  -1  15        4.06        8.22      4.09 o 
   2  -1  15        0.12        4.09      3.09 o 
   3  -1  15        7.36       15.96      5.76 o 
   4  -1  15        3.96        4.04      3.40 o 
   5  -1  15        5.74        7.34      4.00 o 
  -8   0  15       88.08       98.56     14.87 o 
  -7   0  15       36.69       29.91      6.15 o 
  -6   0  15      120.12      110.18     19.18 o 
  -5   0  15      185.97      184.16     18.22 o 
  -4   0  15       29.93       29.35      6.09 o 
  -3   0  15      329.11      323.19     32.61 o 
  -2   0  15        7.73       10.72      4.51 o 
  -1   0  15      243.56      244.03     26.51 o 
   0   0  15      104.87      129.88     15.61 o 
   1   0  15       36.74       36.93      6.68 o 
   2   0  15        9.96        6.48      3.73 o 
   3   0  15      290.68      271.98     35.56 o 
   4   0  15       28.01       35.22      8.70 o 
  -8   1  15      361.57      347.43     19.67 o 
  -7   1  15       30.91       30.15      6.44 o 
  -6   1  15       39.26       25.84      7.31 o 
  -5   1  15       49.01       46.85      6.16 o 
  -4   1  15       27.84       26.84      4.22 o 
  -3   1  15       82.70       83.14     14.91 o 
  -2   1  15      220.42      253.15     18.00 o 
  -1   1  15       10.83        6.91      5.22 o 
   0   1  15       53.92       40.82     10.45 o 
   1   1  15        6.45        7.35      4.64 o 
   2   1  15        9.05        2.37      3.39 o 
   3   1  15       56.87       62.82     10.02 o 
   4   1  15       37.08       39.05      6.95 o 
  -8   2  15        5.36        7.47      4.70 o 
  -7   2  15        7.96        8.53      3.40 o 
  -6   2  15       27.54       22.42      8.78 o 
  -5   2  15       47.40       46.72     10.00 o 
  -4   2  15      175.85      178.04     14.27 o 
  -3   2  15      191.53      182.33     21.85 o 
  -2   2  15       89.70       78.02     16.87 o 
  -1   2  15        6.69        4.28      5.36 o 
   0   2  15      119.93      115.41     10.42 o 
   1   2  15       12.41       14.20      4.22 o 
   2   2  15       96.86       99.81     16.95 o 
   3   2  15       84.81       90.44     11.24 o 
   4   2  15      145.13      113.36     18.59 o 
  -8   3  15      202.79      153.09     40.34 o 
  -7   3  15      320.80      342.29     52.71 o 
  -6   3  15       14.94       13.23      3.88 o 
  -5   3  15      136.72      120.19     21.06 o 
  -4   3  15      113.72      121.65     15.56 o 
  -3   3  15       88.83       81.22     14.45 o 
  -2   3  15      152.38      153.98     29.73 o 
  -1   3  15        5.22        5.17      3.92 o 
   0   3  15        7.32        6.64      4.31 o 
   1   3  15      124.12      128.12     18.63 o 
   2   3  15       53.09       66.20      9.15 o 
   3   3  15        1.71        5.71      2.92 o 
  -8   4  15        2.33        7.75      6.76 o 
  -7   4  15      140.18      176.69     33.46 o 
  -6   4  15       70.42       61.60     17.17 o 
  -5   4  15       21.82       21.53      6.42 o 
  -4   4  15       42.15       41.18      6.24 o 
  -3   4  15       28.09       24.86      5.66 o 
  -2   4  15      124.45      122.52     10.55 o 
  -1   4  15        4.92        8.38      3.94 o 
   0   4  15        0.99        3.72      3.47 o 
   1   4  15       17.99       18.66      4.43 o 
   2   4  15       30.94       37.87     10.52 o 
   3   4  15      117.80      109.48     34.27 o 
  -8   5  15       12.24        7.54      4.63 o 
  -7   5  15       23.35       12.23      4.55 o 
  -6   5  15       80.69       52.85     16.26 o 
  -5   5  15        1.69        6.13      4.05 o 
  -4   5  15       56.48       53.84      9.04 o 
  -3   5  15       56.28       63.41      8.83 o 
  -2   5  15       13.53        8.54      5.04 o 
  -1   5  15       65.79       79.28      7.44 o 
   0   5  15        4.63        7.17      5.00 o 
   1   5  15        8.16       11.05      5.47 o 
   2   5  15        6.00       10.42      3.91 o 
  -7   6  15       20.87        5.84      4.41 o 
  -6   6  15       30.80       30.01     10.60 o 
  -5   6  15        0.88        5.64      3.12 o 
  -4   6  15       72.75       64.66     14.86 o 
  -3   6  15        0.06        1.33      2.68 o 
  -2   6  15        7.76        8.75      4.07 o 
  -1   6  15       23.96       38.54      6.69 o 
   0   6  15       38.11       26.90     14.11 o 
   1   6  15       53.44       36.83     12.13 o 
  -7   7  15       50.23       30.90     13.60 o 
  -6   7  15      260.44      210.51     22.61 o 
  -5   7  15      155.99      147.73     26.36 o 
  -4   7  15       12.23        7.38      3.46 o 
  -3   7  15       30.18       35.56      8.99 o 
  -2   7  15       90.23       85.87     12.21 o 
  -1   7  15        8.72       18.41      4.97 o 
   0   7  15       40.85       41.58      8.91 o 
  -6   8  15       10.09        5.92      7.49 o 
  -5   8  15       10.50       16.90     13.58 o 
  -4   8  15        4.32        0.82      4.82 o 
  -3   8  15       12.80       13.95      6.03 o 
  -2   8  15        0.18        1.45      5.27 o 
  -1   8  15        0.01        7.31      3.85 o 
  -5   9  15       54.50       40.57     16.01 o 
  -4   9  15        7.71        6.35      3.86 o 
  -3   9  15       15.85       14.80      5.03 o 
  -2   9  15        2.03        6.30      3.56 o 
  -1 -15  16       94.03       90.93      9.12 o 
   0 -15  16        0.73        6.92      3.59 o 
   1 -15  16       34.70       31.46      9.06 o 
  -3 -14  16      111.49       86.11     14.54 o 
  -2 -14  16       41.72       35.46      5.52 o 
  -1 -14  16        1.94        5.45      4.25 o 
   0 -14  16      152.90      153.77     11.68 o 
   1 -14  16      105.48       91.88     18.19 o 
   2 -14  16       68.19       69.31     24.41 o 
   3 -14  16        4.87       10.65      5.59 o 
  -4 -13  16       19.48       11.98      5.78 o 
  -3 -13  16       33.42       34.27      8.56 o 
  -2 -13  16       60.04       41.30      8.60 o 
  -1 -13  16       29.82       18.95      7.37 o 
   0 -13  16       67.14       60.30     12.01 o 
   1 -13  16        5.29       11.42      6.39 o 
   2 -13  16      111.96      125.82     23.69 o 
   3 -13  16      467.77      491.05     66.59 o 
   4 -13  16       11.00       17.67      6.30 o 
  -4 -12  16       31.33       17.45      5.87 o 
  -3 -12  16      139.12      141.55     14.01 o 
  -2 -12  16       18.17       19.32      5.73 o 
  -1 -12  16       57.09       54.43      6.07 o 
   0 -12  16       68.32       72.59     20.58 o 
   2 -12  16        8.79       13.74      8.29 o 
   3 -12  16        2.34        8.03      8.17 o 
   4 -12  16      113.78       98.52     21.63 o 
  -5 -11  16      109.85       97.81      8.30 o 
  -4 -11  16       40.63       40.25      5.81 o 
  -3 -11  16        5.25       10.12      2.98 o 
  -2 -11  16       72.99       54.93     18.38 o 
  -1 -11  16      104.54      130.37     19.91 o 
   0 -11  16      101.02       95.57     18.68 o 
   1 -11  16       86.42       76.78     26.64 o 
   2 -11  16       46.80       53.30     13.95 o 
   3 -11  16       62.26       56.60     11.56 o 
   4 -11  16      185.00      207.42     52.92 o 
  -5 -10  16       31.52       28.83      6.82 o 
  -4 -10  16      346.53      360.10     16.82 o 
  -3 -10  16        6.47        5.02      2.64 o 
  -2 -10  16        3.47        4.55      2.43 o 
  -1 -10  16      118.61      127.56     22.47 o 
   0 -10  16      245.18      287.05     32.68 o 
   1 -10  16      431.46      432.95     74.09 o 
   2 -10  16       14.29        8.10      4.73 o 
   4 -10  16      107.34      100.98     31.41 o 
   5 -10  16      126.03       90.68     44.59 o 
  -6  -9  16       97.17       83.62     10.84 o 
  -5  -9  16        4.52        2.83      2.67 o 
  -4  -9  16      178.12      233.22     35.24 o 
  -3  -9  16      123.90       98.55      9.56 o 
  -2  -9  16       26.76       22.80      8.27 o 
  -1  -9  16      103.26       81.34     14.18 o 
   0  -9  16      179.95      220.29     41.24 o 
   1  -9  16      320.70      328.15     39.79 o 
   2  -9  16       58.99       67.58     13.23 o 
   4  -9  16       46.23       35.67     13.41 o 
   5  -9  16       84.51       72.52     26.59 o 
  -6  -8  16       73.11       61.95      9.32 o 
  -5  -8  16      299.94      303.72     21.13 o 
  -4  -8  16      344.05      340.00     34.33 o 
  -3  -8  16      100.29      112.68      9.91 o 
  -2  -8  16      114.32      108.19     13.13 o 
  -1  -8  16        0.30        2.41      5.85 o 
   0  -8  16       18.57       17.80      3.46 o 
   1  -8  16        1.62        6.74      4.38 o 
   2  -8  16        0.05        3.65      5.27 o 
   3  -8  16      122.08      120.10     23.85 o 
   4  -8  16        9.90        9.83      4.21 o 
   5  -8  16       75.94       67.32     21.82 o 
  -7  -7  16       91.75       95.78     13.73 o 
  -6  -7  16       59.88       54.49      9.34 o 
  -5  -7  16        7.68       11.14      3.72 o 
  -4  -7  16       44.46       51.91      7.09 o 
  -3  -7  16      128.68      145.50     14.63 o 
  -2  -7  16      369.35      354.44     21.71 o 
  -1  -7  16       49.60       53.21      9.02 o 
   0  -7  16      134.10      163.36     29.89 o 
   1  -7  16       40.34       48.20      8.22 o 
   2  -7  16       68.16       81.37     21.46 o 
   3  -7  16       25.14       21.23      7.89 o 
   5  -7  16        9.13        2.90      3.84 o 
  -7  -6  16      124.18      108.09     22.97 o 
  -6  -6  16      199.68      173.91     18.75 o 
  -5  -6  16      299.73      325.55     13.85 o 
  -4  -6  16        0.53        4.49      2.80 o 
  -3  -6  16       18.68       16.90      3.46 o 
  -2  -6  16      147.48      163.90     23.30 o 
  -1  -6  16      688.94      700.34     22.78 o 
   0  -6  16      202.54      214.79     19.11 o 
   1  -6  16       47.28       41.03      8.08 o 
   2  -6  16      134.92      109.11     18.91 o 
   3  -6  16       24.85       18.23      6.58 o 
   4  -6  16       73.85       61.73     20.04 o 
   5  -6  16       56.04       57.93     17.79 o 
  -7  -5  16      210.50      179.21     25.40 o 
  -6  -5  16       32.91       30.78      5.49 o 
  -5  -5  16      126.74      116.37     14.22 o 
  -4  -5  16      281.16      289.43     10.61 o 
  -3  -5  16        4.29        8.29      3.30 o 
  -2  -5  16       13.41       19.31      7.98 o 
  -1  -5  16       50.87       44.68      7.05 o 
   0  -5  16      118.63      136.53     22.15 o 
   1  -5  16      598.81      614.86     27.71 o 
   2  -5  16        3.44        5.06      2.65 o 
   3  -5  16       47.93       36.73     10.73 o 
   5  -5  16        0.24        6.74      5.76 o 
  -7  -4  16        3.12        1.50      3.18 o 
  -6  -4  16        2.60        6.45      2.16 o 
  -5  -4  16       31.11       32.42      6.30 o 
  -4  -4  16        9.74       12.01      3.41 o 
  -3  -4  16      278.26      276.77     19.35 o 
  -2  -4  16      177.42      155.04     11.05 o 
  -1  -4  16        0.14        3.08      4.00 o 
   0  -4  16       38.97       30.04      6.13 o 
   1  -4  16      218.82      240.12     19.57 o 
   2  -4  16        4.33       13.86      5.78 o 
   3  -4  16      179.89      184.73     23.96 o 
   4  -4  16       15.50       16.60     12.22 o 
   5  -4  16       13.37       11.12      6.06 o 
  -8  -3  16       25.56       21.41      7.49 o 
  -7  -3  16      189.76      178.53     31.27 o 
  -6  -3  16        0.09        6.19      2.98 o 
  -5  -3  16        0.80        3.74      2.29 o 
  -4  -3  16      908.25      902.23     16.11 o 
  -3  -3  16      711.38      787.65     19.05 o 
  -2  -3  16       13.51       17.98      8.78 o 
  -1  -3  16       20.87       18.07      4.66 o 
   0  -3  16       30.24       33.99      6.76 o 
   1  -3  16       10.89       15.11      3.67 o 
   2  -3  16        0.14        4.95      3.58 o 
   3  -3  16       59.99       75.79     14.30 o 
   4  -3  16      286.39      233.87     41.17 o 
  -8  -2  16       18.42       22.27      5.89 o 
  -7  -2  16       37.26       38.78      9.47 o 
  -6  -2  16       45.54       40.25      7.26 o 
  -5  -2  16        3.90        5.34      2.03 o 
  -4  -2  16       90.20       86.82     17.43 o 
  -3  -2  16       73.08       86.06     13.59 o 
  -2  -2  16      173.00      184.94     17.92 o 
  -1  -2  16      412.90      380.57     24.78 o 
   0  -2  16        2.93        6.23      3.78 o 
   1  -2  16      417.15      441.22     15.76 o 
   2  -2  16       14.40       24.54      6.11 o 
   3  -2  16       29.52       35.40      7.67 o 
   4  -2  16      187.56      167.58     27.55 o 
  -8  -1  16       27.87       29.45      9.56 o 
  -7  -1  16       91.90       76.92     21.39 o 
  -6  -1  16       34.80       25.79      8.36 o 
  -5  -1  16      301.75      287.28     18.74 o 
  -4  -1  16      244.71      241.05     18.06 o 
  -3  -1  16      770.18      798.82     27.18 o 
  -2  -1  16      359.28      353.51     17.73 o 
  -1  -1  16      223.17      238.99     25.34 o 
   0  -1  16        9.80       10.86      5.22 o 
   1  -1  16        0.83        7.00      4.37 o 
   2  -1  16      101.40      109.01     23.44 o 
   3  -1  16      219.57      212.86     32.71 o 
   4  -1  16       44.84       67.02     12.57 o 
  -8   0  16       20.98       16.29      9.22 o 
  -7   0  16        6.45        7.11      5.02 o 
  -6   0  16       67.91       48.03     15.11 o 
  -5   0  16        0.56        2.75      2.76 o 
  -4   0  16       54.05       51.15     17.93 o 
  -3   0  16      435.68      496.16     14.62 o 
  -2   0  16      172.74      168.96     16.30 o 
  -1   0  16        4.01        7.95      3.20 o 
   0   0  16       52.02       43.88      6.15 o 
   1   0  16       42.39       33.49      7.74 o 
   2   0  16        3.66        4.58      2.71 o 
   3   0  16        6.55       12.99      4.50 o 
   4   0  16       70.63       65.19     17.82 o 
  -8   1  16      188.36      160.87     35.54 o 
  -7   1  16        0.48        3.84      3.41 o 
  -6   1  16        8.20        9.20      5.12 o 
  -5   1  16       77.63       81.97     21.58 o 
  -4   1  16      185.24      194.20     28.20 o 
  -3   1  16      201.83      199.50     16.22 o 
  -2   1  16        0.43        6.92      4.17 o 
  -1   1  16      332.49      358.51     13.84 o 
   0   1  16       56.89       46.86     10.18 o 
   1   1  16       58.93       61.95     13.67 o 
   2   1  16       12.28       13.80      4.41 o 
   3   1  16        3.26        5.49      3.82 o 
  -8   2  16        0.10        2.98      3.56 o 
  -7   2  16      256.01      241.24     42.37 o 
  -6   2  16        2.88        5.83      3.72 o 
  -5   2  16        0.18        3.81      2.79 o 
  -4   2  16       32.80       35.54      8.78 o 
  -3   2  16       24.67       28.60      7.42 o 
  -2   2  16        7.60       14.28      7.56 o 
  -1   2  16       65.46       41.18      6.58 o 
   0   2  16      156.78      177.88     14.99 o 
   1   2  16      128.84      140.32     12.53 o 
   2   2  16       13.86       16.91     10.21 o 
   3   2  16        0.49        6.75      4.78 o 
  -7   3  16        0.80        7.74      3.89 o 
  -6   3  16      125.42      178.39     43.35 o 
  -5   3  16        4.89       10.76      5.63 o 
  -4   3  16      136.98      151.17     24.19 o 
  -3   3  16      303.78      308.20     19.44 o 
  -2   3  16      133.72      139.55      9.16 o 
  -1   3  16        2.46        3.04      6.53 o 
   0   3  16      209.11      238.97     15.43 o 
   1   3  16       25.30       24.90      8.04 o 
   2   3  16        0.03        7.86      4.40 o 
  -7   4  16       19.06       15.92      8.17 o 
  -6   4  16       10.32       12.41      8.40 o 
  -5   4  16       98.41       88.90     14.92 o 
  -4   4  16       17.10       21.84      7.95 o 
  -3   4  16       11.14       11.24      3.98 o 
  -2   4  16      288.75      294.57     20.53 o 
  -1   4  16      187.42      177.77     22.44 o 
   0   4  16       19.74       17.04      6.66 o 
   1   4  16       50.69       37.05     10.53 o 
   2   4  16        6.41        3.84      5.27 o 
  -7   5  16        0.64        1.94      4.19 o 
  -6   5  16       15.09       12.13      9.81 o 
  -5   5  16        6.95        5.60      3.83 o 
  -4   5  16        0.12        6.05      3.30 o 
  -3   5  16        6.10        3.73      3.69 o 
  -2   5  16        3.55        6.18      4.30 o 
  -1   5  16       11.17       12.97      4.34 o 
   0   5  16       25.98       31.58     13.79 o 
   1   5  16       56.44       77.91      9.22 o 
  -6   6  16       54.62       53.28     21.25 o 
  -5   6  16      220.78      183.66     60.09 o 
  -4   6  16       90.38      105.12     12.21 o 
  -3   6  16        2.16        8.00      4.05 o 
  -2   6  16        1.15        1.85      3.40 o 
  -1   6  16      270.49      322.46     44.93 o 
   0   6  16      217.89      158.10     61.87 o 
  -5   7  16        9.22       13.88      7.33 o 
  -4   7  16      121.12       70.76     33.03 o 
  -3   7  16        1.81        2.33      3.85 o 
  -2   7  16       83.00       92.82     12.76 o 
  -1   7  16       16.32       14.94      5.73 o 
  -4   8  16      102.39       45.60     20.93 o 
  -3   8  16      110.12      110.48     11.94 o 
  -2 -14  17        0.02        2.35      2.73 o 
  -1 -14  17       12.13        5.08      6.81 o 
   1 -14  17       60.43       51.71     18.26 o 
   2 -14  17       43.24       48.31     15.96 o 
  -3 -13  17       42.23       33.18      7.75 o 
  -2 -13  17      114.19       91.14     30.67 o 
  -1 -13  17       42.37       41.48     12.52 o 
   0 -13  17      129.16      160.62     34.36 o 
   1 -13  17       26.79       32.42     11.59 o 
   2 -13  17      115.66      100.40     22.33 o 
   3 -13  17        7.06        5.66      4.92 o 
  -4 -12  17      207.57      237.46     18.45 o 
  -3 -12  17       13.68       15.81      4.71 o 
  -2 -12  17      104.08      125.93     31.02 o 
  -1 -12  17       37.07       23.92     11.07 o 
   0 -12  17        2.48        5.15      5.10 o 
   1 -12  17       18.81       16.95      5.88 o 
   2 -12  17        0.02        5.83      7.54 o 
   3 -12  17        9.71        5.31      4.47 o 
  -4 -11  17        0.26        3.83      2.59 o 
  -3 -11  17      345.18      345.71     16.63 o 
  -2 -11  17        2.77       10.44      6.09 o 
  -1 -11  17        1.51        3.09      4.14 o 
   0 -11  17      160.63      177.24     27.13 o 
   1 -11  17      238.27      269.75     39.65 o 
   2 -11  17       35.12       40.31     12.10 o 
   3 -11  17        1.45        3.63      6.58 o 
   4 -11  17        8.27       16.06      8.85 o 
  -5 -10  17       19.36       15.25      4.28 o 
  -4 -10  17       56.15       57.16      6.64 o 
  -3 -10  17       39.11       29.14      6.77 o 
  -2 -10  17      185.26      208.14     27.88 o 
  -1 -10  17        0.07        4.14      3.11 o 
   0 -10  17        0.06        2.86      5.41 o 
   1 -10  17       64.76       79.02     23.13 o 
   2 -10  17      133.73      127.62     34.25 o 
   4 -10  17       14.33        6.58      6.69 o 
  -5  -9  17        5.04        6.48      3.17 o 
  -4  -9  17       23.29       18.09      3.88 o 
  -3  -9  17        1.64        6.89      3.44 o 
  -2  -9  17        4.00        4.49      3.54 o 
  -1  -9  17      102.86       85.37     17.58 o 
   0  -9  17        0.11        3.49      4.99 o 
   1  -9  17      177.69      191.38     24.09 o 
   2  -9  17      133.08      149.83     38.01 o 
   4  -9  17      124.29      106.65     37.73 o 
  -6  -8  17      280.87      251.21     31.40 o 
  -5  -8  17        0.39        4.49      2.32 o 
  -4  -8  17       42.76       43.43      8.11 o 
  -3  -8  17       20.54       26.81      6.29 o 
  -2  -8  17      281.23      317.48     28.77 o 
  -1  -8  17       15.34       19.94      6.39 o 
   0  -8  17       87.84       65.28     17.93 o 
   1  -8  17       24.04       19.85      8.38 o 
   2  -8  17      167.23      174.57     31.79 o 
   3  -8  17       67.99       61.77     16.74 o 
   4  -8  17       20.43       21.14      6.76 o 
  -6  -7  17      156.17      145.29     22.23 o 
  -5  -7  17       63.24       51.63     10.21 o 
  -4  -7  17       26.78       26.08      6.09 o 
  -3  -7  17       11.32       14.07      4.99 o 
  -2  -7  17        3.76        6.65      4.18 o 
  -1  -7  17       12.58       19.43      8.33 o 
   0  -7  17       26.00       26.44      5.40 o 
   1  -7  17       40.65       52.74     16.78 o 
   2  -7  17       43.44       36.70     11.75 o 
   3  -7  17        5.09        8.82      6.72 o 
   4  -7  17      188.67      147.59     43.75 o 
  -6  -6  17       51.60       44.88      8.66 o 
  -5  -6  17      298.35      255.63     20.09 o 
  -4  -6  17      101.13      120.09     12.67 o 
  -3  -6  17      136.64      126.52     22.39 o 
  -2  -6  17      156.25      160.44     23.25 o 
  -1  -6  17      106.83      126.12     19.72 o 
   0  -6  17       38.93       39.49     11.87 o 
   1  -6  17       21.83       33.38      7.76 o 
   2  -6  17       89.52       86.21     24.11 o 
   3  -6  17       52.04       41.17     12.92 o 
   4  -6  17       46.63       33.38     16.20 o 
  -7  -5  17       31.84       20.00      6.95 o 
  -6  -5  17        3.87        2.80      2.36 o 
  -5  -5  17      113.43      101.25     18.40 o 
  -4  -5  17      234.56      239.82     14.45 o 
  -3  -5  17        1.55        5.70      3.45 o 
  -2  -5  17       53.84       65.25     11.39 o 
  -1  -5  17       20.01       16.14      3.97 o 
   0  -5  17      106.80       97.14      8.26 o 
   1  -5  17       15.01       16.15      7.47 o 
   2  -5  17       78.25       64.91     14.91 o 
   3  -5  17       80.28       78.93     26.29 o 
   4  -5  17       38.55       26.78     14.61 o 
  -7  -4  17      187.57      140.00     30.68 o 
  -6  -4  17       18.73       15.56      3.79 o 
  -5  -4  17       86.44       71.87     14.44 o 
  -4  -4  17       42.70       27.54      5.16 o 
  -3  -4  17       29.61       40.08      9.42 o 
  -2  -4  17      356.74      353.71     28.64 o 
  -1  -4  17        0.79        6.36      2.58 o 
   0  -4  17        1.70        2.77      2.21 o 
   1  -4  17      122.62      125.26     10.13 o 
   2  -4  17       42.15       40.16      7.88 o 
   3  -4  17       37.21       35.01      9.30 o 
   4  -4  17        0.01        2.60      5.52 o 
  -7  -3  17      134.87       99.09     25.24 o 
  -6  -3  17       85.57       66.59     19.61 o 
  -5  -3  17        8.89       13.33      4.33 o 
  -4  -3  17        9.21       11.27      6.17 o 
  -3  -3  17        9.28        5.53      3.90 o 
  -2  -3  17      123.19      144.29     20.27 o 
  -1  -3  17      212.33      235.65     12.67 o 
   0  -3  17        5.05        6.22      3.31 o 
   1  -3  17       12.55       21.82      5.01 o 
   2  -3  17       96.89       98.32     21.30 o 
   3  -3  17       21.47       14.87      5.37 o 
   4  -3  17      108.21       85.18     32.84 o 
  -7  -2  17       20.98       27.06      8.44 o 
  -6  -2  17        6.34       13.83      4.15 o 
  -5  -2  17        4.55        6.42      1.95 o 
  -4  -2  17       29.14       30.57      8.53 o 
  -3  -2  17      185.89      188.95     26.71 o 
  -2  -2  17       12.19       17.15      4.41 o 
  -1  -2  17        5.60       13.17      5.56 o 
   0  -2  17       50.58       52.88     10.24 o 
   1  -2  17       13.38        7.03      4.03 o 
   2  -2  17        5.03        9.03      4.12 o 
   3  -2  17      105.88       98.78     36.89 o 
  -7  -1  17       32.59       16.86      6.80 o 
  -6  -1  17      250.63      274.48     53.14 o 
  -5  -1  17       12.23        8.28      9.04 o 
  -4  -1  17       11.19        9.04      3.66 o 
  -3  -1  17       66.02       83.27     13.08 o 
  -2  -1  17        0.04        3.72      3.18 o 
  -1  -1  17       18.01       35.23      7.96 o 
   0  -1  17       15.47       14.46      4.92 o 
   1  -1  17       11.92        9.81      5.37 o 
   2  -1  17       46.13       38.84     10.10 o 
   3  -1  17        0.61        4.33      3.51 o 
  -7   0  17       83.89       71.00     15.45 o 
  -6   0  17        5.23       11.31     11.03 o 
  -5   0  17        0.70        4.35      2.92 o 
  -4   0  17      500.12      495.71     20.98 o 
  -3   0  17        1.16        7.56      6.46 o 
  -2   0  17      217.24      194.30     38.79 o 
  -1   0  17       77.01       81.10     12.60 o 
   0   0  17      238.67      265.52     28.98 o 
   1   0  17      237.53      258.09     16.03 o 
   2   0  17        2.40        8.57      4.34 o 
   3   0  17       91.93       89.09     14.65 o 
  -7   1  17      201.76      160.51     42.25 o 
  -6   1  17       36.25       36.07     13.67 o 
  -5   1  17        1.76        6.40      5.44 o 
  -4   1  17        3.18        1.32      4.08 o 
  -3   1  17      191.94      195.06     30.33 o 
  -2   1  17       22.37       21.57      4.94 o
[truncated: 15,403 more chars]
