# Supplementary material for: 2-[(E)-1,1-Dioxo-2-(2,4,5-tri­fluoro­benz­yl)-3,4-di­hydro-2H-1,2-benzo­thia­zin-4-yl­idene]acetic acid
Source: Acta Crystallogr Sect E Struct Rep Online. 2014 Jun 14;70(Pt 7):o775. doi: 10.1107/S1600536814013245 (PMC4120568; doi:10.1107/S1600536814013245)
Supplement: Supplementary file 3 [file e-70-0o775-Isup3.mol]

Molecule-1
  DSViewer          3D                             0

232240  0  0  0  0  0  0  0  0999 V2000
    5.5172    7.8595    4.8746 S   0  0  0  0  0  0  0  0  0  0
   -5.5172   -7.8595   -4.8746 S   0  0  0  0  0  0  0  0  0  0
    1.9938    3.5336    5.2242 S   0  0  0  0  0  0  0  0  0  0
    3.7774   10.8268    8.2070 S   0  0  0  0  0  0  0  0  0  0
   -3.7774  -10.8268   -8.2070 S   0  0  0  0  0  0  0  0  0  0
    3.7336    0.5662    1.8918 S   0  0  0  0  0  0  0  0  0  0
    4.3826   10.9800    0.6600 F   0  0  0  0  0  0  0  0  0  0
   -4.3826  -10.9800   -0.6600 F   0  0  0  0  0  0  0  0  0  0
    3.1284    0.4131    9.4388 F   0  0  0  0  0  0  0  0  0  0
    0.2791   12.8502    1.9784 F   0  0  0  0  0  0  0  0  0  0
   -0.2791  -12.8502   -1.9784 F   0  0  0  0  0  0  0  0  0  0
    7.2319   -1.4571    8.1205 F   0  0  0  0  0  0  0  0  0  0
    0.6543   11.9493    4.4743 F   0  0  0  0  0  0  0  0  0  0
   -0.6543  -11.9493   -4.4743 F   0  0  0  0  0  0  0  0  0  0
    6.8567   -0.5563    5.6246 F   0  0  0  0  0  0  0  0  0  0
    3.4106    6.4560   11.2128 F   0  0  0  0  0  0  0  0  0  0
   -3.4106   -6.4560  -11.2128 F   0  0  0  0  0  0  0  0  0  0
    4.1004    4.9371   -1.1140 F   0  0  0  0  0  0  0  0  0  0
    7.6159    4.4997   10.4073 F   0  0  0  0  0  0  0  0  0  0
   -7.6159   -4.4997  -10.4073 F   0  0  0  0  0  0  0  0  0  0
   -0.1049    6.8934   -0.3085 F   0  0  0  0  0  0  0  0  0  0
    8.0058    6.1677    8.3494 F   0  0  0  0  0  0  0  0  0  0
   -8.0058   -6.1677   -8.3494 F   0  0  0  0  0  0  0  0  0  0
   -0.4948    5.2254    1.7494 F   0  0  0  0  0  0  0  0  0  0
    4.7447    6.8850    5.5902 O   0  0  0  0  0  0  0  0  0  0
   -4.7447   -6.8850   -5.5902 O   0  0  0  0  0  0  0  0  0  0
    2.7663    4.5081    4.5086 O   0  0  0  0  0  0  0  0  0  0
    6.1620    8.8968    5.6151 O   0  0  0  0  0  0  0  0  0  0
   -6.1620   -8.8968   -5.6151 O   0  0  0  0  0  0  0  0  0  0
    1.3491    2.4963    4.4838 O   0  0  0  0  0  0  0  0  0  0
    7.4861    7.2531   -0.2388 O   0  0  0  0  0  0  0  0  0  0
   -7.4861   -7.2531    0.2388 O   0  0  0  0  0  0  0  0  0  0
    0.0249    4.1400   10.3376 O   0  0  0  0  0  0  0  0  0  0
    5.8625    7.7854   -1.6691 O   0  0  0  0  0  0  0  0  0  0
   -5.8625   -7.7854    1.6691 O   0  0  0  0  0  0  0  0  0  0
    1.6485    3.6076   11.7679 O   0  0  0  0  0  0  0  0  0  0
    4.7977   11.8348    8.1938 O   0  0  0  0  0  0  0  0  0  0
   -4.7977  -11.8348   -8.1938 O   0  0  0  0  0  0  0  0  0  0
    2.7134   -0.4417    1.9051 O   0  0  0  0  0  0  0  0  0  0
    3.3776   10.2309    6.9704 O   0  0  0  0  0  0  0  0  0  0
   -3.3776  -10.2309   -6.9704 O   0  0  0  0  0  0  0  0  0  0
    4.1335    1.1622    3.1285 O   0  0  0  0  0  0  0  0  0  0
    1.9665    9.3252   14.5010 O   0  0  0  0  0  0  0  0  0  0
   -1.9665   -9.3252  -14.5010 O   0  0  0  0  0  0  0  0  0  0
    5.5445    2.0679   -4.4022 O   0  0  0  0  0  0  0  0  0  0
    0.4587   10.1415   13.0873 O   0  0  0  0  0  0  0  0  0  0
   -0.4587  -10.1415  -13.0873 O   0  0  0  0  0  0  0  0  0  0
    7.0523    1.2516   -2.9884 O   0  0  0  0  0  0  0  0  0  0
    4.5328    8.5372    3.7567 N   0  0  0  0  0  0  0  0  0  0
   -4.5328   -8.5372   -3.7567 N   0  0  0  0  0  0  0  0  0  0
    2.9782    2.8559    6.3422 N   0  0  0  0  0  0  0  0  0  0
    4.2685    9.6432    9.2180 N   0  0  0  0  0  0  0  0  0  0
   -4.2685   -9.6432   -9.2180 N   0  0  0  0  0  0  0  0  0  0
    3.2425    1.7499    0.8808 N   0  0  0  0  0  0  0  0  0  0
    6.7036    6.9505    3.9249 C   0  0  0  0  0  0  0  0  0  0
   -6.7036   -6.9505   -3.9249 C   0  0  0  0  0  0  0  0  0  0
    0.8074    4.4426    6.1739 C   0  0  0  0  0  0  0  0  0  0
    7.8468    6.5155    4.5895 C   0  0  0  0  0  0  0  0  0  0
   -7.8468   -6.5155   -4.5895 C   0  0  0  0  0  0  0  0  0  0
   -0.3357    4.8776    5.5093 C   0  0  0  0  0  0  0  0  0  0
    8.0330    6.8163    5.4708 H   0  0  0  0  0  0  0  0  0  0
   -8.0330   -6.8163   -5.4708 H   0  0  0  0  0  0  0  0  0  0
   -0.5220    4.5768    4.6280 H   0  0  0  0  0  0  0  0  0  0
    8.7120    5.6384    3.9502 C   0  0  0  0  0  0  0  0  0  0
   -8.7120   -5.6384   -3.9502 C   0  0  0  0  0  0  0  0  0  0
   -1.2010    5.7547    6.1487 C   0  0  0  0  0  0  0  0  0  0
    9.5165    5.3660    4.3759 H   0  0  0  0  0  0  0  0  0  0
   -9.5165   -5.3660   -4.3759 H   0  0  0  0  0  0  0  0  0  0
   -2.0054    6.0271    5.7229 H   0  0  0  0  0  0  0  0  0  0
    8.3966    5.1630    2.6906 C   0  0  0  0  0  0  0  0  0  0
   -8.3966   -5.1630   -2.6906 C   0  0  0  0  0  0  0  0  0  0
   -0.8855    6.2301    7.4082 C   0  0  0  0  0  0  0  0  0  0
    8.9471    4.5024    2.2867 H   0  0  0  0  0  0  0  0  0  0
   -8.9471   -4.5024   -2.2867 H   0  0  0  0  0  0  0  0  0  0
   -1.4361    6.8907    7.8121 H   0  0  0  0  0  0  0  0  0  0
    7.2879    5.6388    2.0107 C   0  0  0  0  0  0  0  0  0  0
   -7.2879   -5.6388   -2.0107 C   0  0  0  0  0  0  0  0  0  0
    0.2231    5.7543    8.0882 C   0  0  0  0  0  0  0  0  0  0
    7.0994    5.3133    1.1386 H   0  0  0  0  0  0  0  0  0  0
   -7.0994   -5.3133   -1.1386 H   0  0  0  0  0  0  0  0  0  0
    0.4116    6.0798    8.9603 H   0  0  0  0  0  0  0  0  0  0
    6.4405    6.5918    2.5896 C   0  0  0  0  0  0  0  0  0  0
   -6.4405   -6.5918   -2.5896 C   0  0  0  0  0  0  0  0  0  0
    1.0705    4.8013    7.5093 C   0  0  0  0  0  0  0  0  0  0
    5.2953    7.1903    1.8540 C   0  0  0  0  0  0  0  0  0  0
   -5.2953   -7.1903   -1.8540 C   0  0  0  0  0  0  0  0  0  0
    2.2157    4.2028    8.2448 C   0  0  0  0  0  0  0  0  0  0
    4.1129    7.5476    2.7335 C   0  0  0  0  0  0  0  0  0  0
   -4.1129   -7.5476   -2.7335 C   0  0  0  0  0  0  0  0  0  0
    3.3981    3.8455    7.3653 C   0  0  0  0  0  0  0  0  0  0
    3.3867    7.9276    2.1788 H   0  0  0  0  0  0  0  0  0  0
   -3.3867   -7.9276   -2.1788 H   0  0  0  0  0  0  0  0  0  0
    4.1243    3.4655    7.9200 H   0  0  0  0  0  0  0  0  0  0
    3.7683    6.7334    3.1773 H   0  0  0  0  0  0  0  0  0  0
   -3.7683   -6.7334   -3.1773 H   0  0  0  0  0  0  0  0  0  0
    3.7427    4.6597    6.9216 H   0  0  0  0  0  0  0  0  0  0
    4.9032    9.8759    3.2309 C   0  0  0  0  0  0  0  0  0  0
   -4.9032   -9.8759   -3.2309 C   0  0  0  0  0  0  0  0  0  0
    2.6078    1.5172    6.8679 C   0  0  0  0  0  0  0  0  0  0
    5.4688    9.7719    2.4251 H   0  0  0  0  0  0  0  0  0  0
   -5.4688   -9.7719   -2.4251 H   0  0  0  0  0  0  0  0  0  0
    2.0422    1.6212    7.6737 H   0  0  0  0  0  0  0  0  0  0
    5.4260   10.3673    3.9123 H   0  0  0  0  0  0  0  0  0  0
   -5.4260  -10.3673   -3.9123 H   0  0  0  0  0  0  0  0  0  0
    2.0851    1.0257    6.1866 H   0  0  0  0  0  0  0  0  0  0
    3.6624   10.6620    2.8805 C   0  0  0  0  0  0  0  0  0  0
   -3.6624  -10.6620   -2.8805 C   0  0  0  0  0  0  0  0  0  0
    3.8486    0.7311    7.2183 C   0  0  0  0  0  0  0  0  0  0
    3.4521   11.1900    1.6227 C   0  0  0  0  0  0  0  0  0  0
   -3.4521  -11.1900   -1.6227 C   0  0  0  0  0  0  0  0  0  0
    4.0590    0.2031    8.4762 C   0  0  0  0  0  0  0  0  0  0
    2.3374   11.9385    1.2859 C   0  0  0  0  0  0  0  0  0  0
   -2.3374  -11.9385   -1.2859 C   0  0  0  0  0  0  0  0  0  0
    5.1736   -0.5454    8.8129 C   0  0  0  0  0  0  0  0  0  0
    2.2270   12.2913    0.4111 H   0  0  0  0  0  0  0  0  0  0
   -2.2270  -12.2913   -0.4111 H   0  0  0  0  0  0  0  0  0  0
    5.2840   -0.8982    9.6877 H   0  0  0  0  0  0  0  0  0  0
    1.4008   12.1500    2.2613 C   0  0  0  0  0  0  0  0  0  0
   -1.4008  -12.1500   -2.2613 C   0  0  0  0  0  0  0  0  0  0
    6.1102   -0.7569    7.8376 C   0  0  0  0  0  0  0  0  0  0
    1.5811   11.6669    3.5348 C   0  0  0  0  0  0  0  0  0  0
   -1.5811  -11.6669   -3.5348 C   0  0  0  0  0  0  0  0  0  0
    5.9300   -0.2738    6.5640 C   0  0  0  0  0  0  0  0  0  0
    2.6920   10.9193    3.8515 C   0  0  0  0  0  0  0  0  0  0
   -2.6920  -10.9193   -3.8515 C   0  0  0  0  0  0  0  0  0  0
    4.8191    0.4738    6.2473 C   0  0  0  0  0  0  0  0  0  0
    2.7994   10.5772    4.7313 H   0  0  0  0  0  0  0  0  0  0
   -2.7994  -10.5772   -4.7313 H   0  0  0  0  0  0  0  0  0  0
    4.7117    0.8159    5.3675 H   0  0  0  0  0  0  0  0  0  0
    5.2382    7.5272    0.5553 C   0  0  0  0  0  0  0  0  0  0
   -5.2382   -7.5272   -0.5553 C   0  0  0  0  0  0  0  0  0  0
    2.2728    3.8658    9.5435 C   0  0  0  0  0  0  0  0  0  0
    4.3932    7.8330    0.2466 H   0  0  0  0  0  0  0  0  0  0
   -4.3932   -7.8330   -0.2466 H   0  0  0  0  0  0  0  0  0  0
    3.1178    3.5601    9.8522 H   0  0  0  0  0  0  0  0  0  0
    6.3138    7.4872   -0.4587 C   0  0  0  0  0  0  0  0  0  0
   -6.3138   -7.4872    0.4587 C   0  0  0  0  0  0  0  0  0  0
    1.1973    3.9059   10.5575 C   0  0  0  0  0  0  0  0  0  0
    2.3741   11.5172    9.0149 C   0  0  0  0  0  0  0  0  0  0
   -2.3741  -11.5172   -9.0149 C   0  0  0  0  0  0  0  0  0  0
    5.1369   -0.1241    1.0839 C   0  0  0  0  0  0  0  0  0  0
    1.5736   12.3278    8.2209 C   0  0  0  0  0  0  0  0  0  0
   -1.5736  -12.3278   -8.2209 C   0  0  0  0  0  0  0  0  0  0
    5.9375   -0.9347    1.8779 C   0  0  0  0  0  0  0  0  0  0
    1.7831   12.4521    7.3019 H   0  0  0  0  0  0  0  0  0  0
   -1.7831  -12.4521   -7.3019 H   0  0  0  0  0  0  0  0  0  0
    5.7279   -1.0590    2.7969 H   0  0  0  0  0  0  0  0  0  0
    0.4709   12.9519    8.7740 C   0  0  0  0  0  0  0  0  0  0
   -0.4709  -12.9519   -8.7740 C   0  0  0  0  0  0  0  0  0  0
    7.0401   -1.5588    1.3249 C   0  0  0  0  0  0  0  0  0  0
   -0.0886   13.5008    8.2388 H   0  0  0  0  0  0  0  0  0  0
    0.0886  -13.5008   -8.2388 H   0  0  0  0  0  0  0  0  0  0
    7.5997   -2.1078    1.8600 H   0  0  0  0  0  0  0  0  0  0
    0.1945   12.7681   10.1084 C   0  0  0  0  0  0  0  0  0  0
   -0.1945  -12.7681  -10.1084 C   0  0  0  0  0  0  0  0  0  0
    7.3165   -1.3750   -0.0095 C   0  0  0  0  0  0  0  0  0  0
   -0.5588   13.2026   10.4924 H   0  0  0  0  0  0  0  0  0  0
    0.5588  -13.2026  -10.4924 H   0  0  0  0  0  0  0  0  0  0
    8.0698   -1.8095   -0.3936 H   0  0  0  0  0  0  0  0  0  0
    0.9937   11.9599   10.9057 C   0  0  0  0  0  0  0  0  0  0
   -0.9937  -11.9599  -10.9057 C   0  0  0  0  0  0  0  0  0  0
    6.5173   -0.5668   -0.8069 C   0  0  0  0  0  0  0  0  0  0
    0.7834   11.8649   11.8270 H   0  0  0  0  0  0  0  0  0  0
   -0.7834  -11.8649  -11.8270 H   0  0  0  0  0  0  0  0  0  0
    6.7276   -0.4718   -1.7281 H   0  0  0  0  0  0  0  0  0  0
    2.1023   11.2819   10.3832 C   0  0  0  0  0  0  0  0  0  0
   -2.1023  -11.2819  -10.3832 C   0  0  0  0  0  0  0  0  0  0
    5.4088    0.1112   -0.2844 C   0  0  0  0  0  0  0  0  0  0
    2.9799   10.4093   11.2039 C   0  0  0  0  0  0  0  0  0  0
   -2.9799  -10.4093  -11.2039 C   0  0  0  0  0  0  0  0  0  0
    4.5311    0.9838   -1.1051 C   0  0  0  0  0  0  0  0  0  0
    4.3503   10.1370   10.6029 C   0  0  0  0  0  0  0  0  0  0
   -4.3503  -10.1370  -10.6029 C   0  0  0  0  0  0  0  0  0  0
    3.1607    1.2560   -0.5041 C   0  0  0  0  0  0  0  0  0  0
    4.8829   10.9720   10.6186 H   0  0  0  0  0  0  0  0  0  0
   -4.8829  -10.9720  -10.6186 H   0  0  0  0  0  0  0  0  0  0
    2.6281    0.4211   -0.5198 H   0  0  0  0  0  0  0  0  0  0
    4.8206    9.4670   11.1593 H   0  0  0  0  0  0  0  0  0  0
   -4.8206   -9.4670  -11.1593 H   0  0  0  0  0  0  0  0  0  0
    2.6904    1.9261   -1.0605 H   0  0  0  0  0  0  0  0  0  0
    3.6804    8.2951    9.0557 C   0  0  0  0  0  0  0  0  0  0
   -3.6804   -8.2951   -9.0557 C   0  0  0  0  0  0  0  0  0  0
    3.8306    3.0980    1.0431 C   0  0  0  0  0  0  0  0  0  0
    3.3942    8.1624    8.1173 H   0  0  0  0  0  0  0  0  0  0
   -3.3942   -8.1624   -8.1173 H   0  0  0  0  0  0  0  0  0  0
    4.1168    3.2307    1.9816 H   0  0  0  0  0  0  0  0  0  0
    2.8865    8.2015    9.6385 H   0  0  0  0  0  0  0  0  0  0
   -2.8865   -8.2015   -9.6385 H   0  0  0  0  0  0  0  0  0  0
    4.6245    3.1916    0.4603 H   0  0  0  0  0  0  0  0  0  0
    4.7154    7.2632    9.4272 C   0  0  0  0  0  0  0  0  0  0
   -4.7154   -7.2632   -9.4272 C   0  0  0  0  0  0  0  0  0  0
    2.7956    4.1299    0.6716 C   0  0  0  0  0  0  0  0  0  0
    4.5532    6.3892   10.4815 C   0  0  0  0  0  0  0  0  0  0
   -4.5532   -6.3892  -10.4815 C   0  0  0  0  0  0  0  0  0  0
    2.9578    5.0039   -0.3827 C   0  0  0  0  0  0  0  0  0  0
    5.4898    5.4384   10.8423 C   0  0  0  0  0  0  0  0  0  0
   -5.4898   -5.4384  -10.8423 C   0  0  0  0  0  0  0  0  0  0
    2.0212    5.9547   -0.7434 C   0  0  0  0  0  0  0  0  0  0
    5.3426    4.8488   11.5729 H   0  0  0  0  0  0  0  0  0  0
   -5.3426   -4.8488  -11.5729 H   0  0  0  0  0  0  0  0  0  0
    2.1684    6.5443   -1.4741 H   0  0  0  0  0  0  0  0  0  0
    6.6420    5.3847   10.0981 C   0  0  0  0  0  0  0  0  0  0
   -6.6420   -5.3847  -10.0981 C   0  0  0  0  0  0  0  0  0  0
    0.8690    6.0084    0.0007 C   0  0  0  0  0  0  0  0  0  0
    6.8455    6.2448    9.0461 C   0  0  0  0  0  0  0  0  0  0
   -6.8455   -6.2448   -9.0461 C   0  0  0  0  0  0  0  0  0  0
    0.6655    5.1483    1.0528 C   0  0  0  0  0  0  0  0  0  0
    5.9052    7.1814    8.7003 C   0  0  0  0  0  0  0  0  0  0
   -5.9052   -7.1814   -8.7003 C   0  0  0  0  0  0  0  0  0  0
    1.6059    4.2117    1.3985 C   0  0  0  0  0  0  0  0  0  0
    6.0621    7.7698    7.9711 H   0  0  0  0  0  0  0  0  0  0
   -6.0621   -7.7698   -7.9711 H   0  0  0  0  0  0  0  0  0  0
    1.4489    3.6233    2.1277 H   0  0  0  0  0  0  0  0  0  0
    2.7633    9.8356   12.4078 C   0  0  0  0  0  0  0  0  0  0
   -2.7633   -9.8356  -12.4078 C   0  0  0  0  0  0  0  0  0  0
    4.7477    1.5575   -2.3090 C   0  0  0  0  0  0  0  0  0  0
    3.5092    9.3417   12.7282 H   0  0  0  0  0  0  0  0  0  0
   -3.5092   -9.3417  -12.7282 H   0  0  0  0  0  0  0  0  0  0
    4.0019    2.0513   -2.6293 H   0  0  0  0  0  0  0  0  0  0
    1.6119    9.8156   13.3290 C   0  0  0  0  0  0  0  0  0  0
   -1.6119   -9.8156  -13.3290 C   0  0  0  0  0  0  0  0  0  0
    5.8992    1.5775   -3.2302 C   0  0  0  0  0  0  0  0  0  0
    1.2619    9.4155   15.0781 H   0  0  0  0  0  0  0  0  0  0
   -1.2619   -9.4155  -15.0781 H   0  0  0  0  0  0  0  0  0  0
   -8.7729   -7.0217    1.3759 H   0  0  0  0  0  0  0  0  0  0
    6.2492    1.9776   -4.9793 H   0  0  0  0  0  0  0  0  0  0
    8.7729    7.0217   -1.3759 H   0  0  0  0  0  0  0  0  0  0
    6.4970    7.8559   -2.2290 H   0  0  0  0  0  0  0  0  0  0
   -6.4970   -7.8559    2.2290 H   0  0  0  0  0  0  0  0  0  0
    1.0140  -10.2498  -14.2249 H   0  0  0  0  0  0  0  0  0  0
    1.0140    3.5372   12.3279 H   0  0  0  0  0  0  0  0  0  0
   -1.0140   10.2498   14.2249 H   0  0  0  0  0  0  0  0  0  0
  1 28  1  0  0  0
  1 25  1  0  0  0
  1 49  1  0  0  0
  1 55  1  0  0  0
  4 52  1  0  0  0
  4139  1  0  0  0
  4 37  1  0  0  0
  4 40  1  0  0  0
  7109  1  0  0  0
 10118  1  0  0  0
 13121  1  0  0  0
 16193  1  0  0  0
 19202  1  0  0  0
 22205  1  0  0  0
 31136  1  0  0  0
 34136  1  0  0  0
 34228  1  0  0  0
 43220  1  0  0  0
 43223  1  0  0  0
 46220  1  0  0  0
 49 88  1  0  0  0
 49 97  1  0  0  0
 52181  1  0  0  0
 52172  1  0  0  0
 55 58  1  0  0  0
 55 82  1  0  0  0
 58 61  1  0  0  0
 58 64  1  0  0  0
 64 67  1  0  0  0
 64 70  1  0  0  0
 70 76  1  0  0  0
 70 73  1  0  0  0
 76 79  1  0  0  0
 76 82  1  0  0  0
 82 85  1  0  0  0
 85130  1  0  0  0
 85 88  1  0  0  0
 88 94  1  0  0  0
 88 91  1  0  0  0
 97100  1  0  0  0
 97103  1  0  0  0
 97106  1  0  0  0
106124  1  0  0  0
106109  1  0  0  0
109112  1  0  0  0
112115  1  0  0  0
112118  1  0  0  0
118121  1  0  0  0
121124  1  0  0  0
124127  1  0  0  0
130133  1  0  0  0
130136  1  0  0  0
139142  1  0  0  0
139166  1  0  0  0
142145  1  0  0  0
142148  1  0  0  0
148151  1  0  0  0
148154  1  0  0  0
154157  1  0  0  0
154160  1  0  0  0
160163  1  0  0  0
160166  1  0  0  0
166169  1  0  0  0
169214  1  0  0  0
169172  1  0  0  0
172175  1  0  0  0
172178  1  0  0  0
181184  1  0  0  0
181187  1  0  0  0
181190  1  0  0  0
190193  1  0  0  0
190208  1  0  0  0
193196  1  0  0  0
196199  1  0  0  0
196202  1  0  0  0
202205  1  0  0  0
205208  1  0  0  0
208211  1  0  0  0
214217  1  0  0  0
214220  1  0  0  0
  2 56  1  0  0  0
  2 50  1  0  0  0
  2 29  1  0  0  0
  2 26  1  0  0  0
  5 53  1  0  0  0
  5 38  1  0  0  0
  5140  1  0  0  0
  5 41  1  0  0  0
  8110  1  0  0  0
 11119  1  0  0  0
 14122  1  0  0  0
 17194  1  0  0  0
 20203  1  0  0  0
 23206  1  0  0  0
 32137  1  0  0  0
 35229  1  0  0  0
 35137  1  0  0  0
 44224  1  0  0  0
 44221  1  0  0  0
 47221  1  0  0  0
 50 98  1  0  0  0
 50 89  1  0  0  0
 53182  1  0  0  0
 53173  1  0  0  0
 56 59  1  0  0  0
 56 83  1  0  0  0
 59 62  1  0  0  0
 59 65  1  0  0  0
 65 71  1  0  0  0
 65 68  1  0  0  0
 71 77  1  0  0  0
 71 74  1  0  0  0
 77 80  1  0  0  0
 77 83  1  0  0  0
 83 86  1  0  0  0
 86 89  1  0  0  0
 86131  1  0  0  0
 89 92  1  0  0  0
 89 95  1  0  0  0
 98104  1  0  0  0
 98107  1  0  0  0
 98101  1  0  0  0
107110  1  0  0  0
107125  1  0  0  0
110113  1  0  0  0
113119  1  0  0  0
113116  1  0  0  0
119122  1  0  0  0
122125  1  0  0  0
125128  1  0  0  0
131137  1  0  0  0
131134  1  0  0  0
140143  1  0  0  0
140167  1  0  0  0
143149  1  0  0  0
143146  1  0  0  0
149152  1  0  0  0
149155  1  0  0  0
155158  1  0  0  0
155161  1  0  0  0
161164  1  0  0  0
161167  1  0  0  0
167170  1  0  0  0
170215  1  0  0  0
170173  1  0  0  0
173176  1  0  0  0
173179  1  0  0  0
182185  1  0  0  0
182188  1  0  0  0
182191  1  0  0  0
191209  1  0  0  0
191194  1  0  0  0
194197  1  0  0  0
197200  1  0  0  0
197203  1  0  0  0
203206  1  0  0  0
206209  1  0  0  0
209212  1  0  0  0
215221  1  0  0  0
215218  1  0  0  0
  3 57  1  0  0  0
  3 51  1  0  0  0
  3 30  1  0  0  0
  3 27  1  0  0  0
  6 54  1  0  0  0
  6 39  1  0  0  0
  6141  1  0  0  0
  6 42  1  0  0  0
  9111  1  0  0  0
 12120  1  0  0  0
 15123  1  0  0  0
 18195  1  0  0  0
 21204  1  0  0  0
 24207  1  0  0  0
 33138  1  0  0  0
 36231  1  0  0  0
 36138  1  0  0  0
 45226  1  0  0  0
 45222  1  0  0  0
 48222  1  0  0  0
 51 99  1  0  0  0
 51 90  1  0  0  0
 54183  1  0  0  0
 54174  1  0  0  0
 57 60  1  0  0  0
 57 84  1  0  0  0
 60 63  1  0  0  0
 60 66  1  0  0  0
 66 72  1  0  0  0
 66 69  1  0  0  0
 72 78  1  0  0  0
 72 75  1  0  0  0
 78 81  1  0  0  0
 78 84  1  0  0  0
 84 87  1  0  0  0
 87 90  1  0  0  0
 87132  1  0  0  0
 90 93  1  0  0  0
 90 96  1  0  0  0
 99105  1  0  0  0
 99108  1  0  0  0
 99102  1  0  0  0
108111  1  0  0  0
108126  1  0  0  0
111114  1  0  0  0
114120  1  0  0  0
114117  1  0  0  0
120123  1  0  0  0
123126  1  0  0  0
126129  1  0  0  0
132138  1  0  0  0
132135  1  0  0  0
141144  1  0  0  0
141168  1  0  0  0
144150  1  0  0  0
144147  1  0  0  0
150153  1  0  0  0
150156  1  0  0  0
156159  1  0  0  0
156162  1  0  0  0
162165  1  0  0  0
162168  1  0  0  0
168171  1  0  0  0
171216  1  0  0  0
171174  1  0  0  0
174177  1  0  0  0
174180  1  0  0  0
183186  1  0  0  0
183189  1  0  0  0
183192  1  0  0  0
192210  1  0  0  0
192195  1  0  0  0
195198  1  0  0  0
198201  1  0  0  0
198204  1  0  0  0
204207  1  0  0  0
207210  1  0  0  0
210213  1  0  0  0
216222  1  0  0  0
216219  1  0  0  0
M  END
